# Supplementary material for: Comparative mitochondrial genomics of cultivated Sesamum indicum and its wild relative Sesamum schinzianum provides insights into structural features and organellar evolution
Source: Front Plant Sci. 2026 Jun 10;17:1858359. doi: 10.3389/fpls.2026.1858359 (PMC13290937; doi:10.3389/fpls.2026.1858359)
Supplement: Supplementary file 3 [file Table1.xlsx]

## Sheet: Sheet3
Table S1 The GenBank accession numbers of the mitochondrial and plastid genomes used in this study.
Number	Species	Mitochondrial genome GenBank accession	Plastid genome GenBank accession
1	Aeginetia indica	BK061406	MW851293
2	Ajuga ciliata	MT075725-MT075726	MN814853
3	Ajuga reptans	KF709392	PP073955
4	Anisomeles indica	PP554241	MN115836
5	Aragoa abietina	OK514181	MW877561
6	Aragoa cleefii	OK514182	MW877562
7	Castilleja paramensis	KT959112	KT959111
8	Chionanthus retusus	PQ072898	KY582962
9	Chionanthus rupicola	MG372115	MG255753
10	Christisonia kwangtungensis	OM219025-7	OL362208
11	Cymbaria daurica	OR698879-OR698883	ON000500
12	Cymbaria mongolica	OR698881-OR698888	ON114177
13	Dorcoceras hygrometricum	JN107812	JN107811
14	Elsholtzia blanda	PP755340	PP357210
15	Forsythia suspensa	OQ534870	PV567261
16	Genlisea tuberosa	OK274069	MF593125
17	Haberlea rhodopensis	MH757117	KX657870
18	Hesperelaea palmeri	KX545367	LN515489
19	Jasminum sambac	OP177681	OR730552
20	Lavandula angustifolia	OR296704	KT948988
21	Leonurus japonicus	PV368446	OQ417557
22	Ligustrum quihoui	MN723864	MN510462
23	Mimulus guttatus	JN098455	OL977677
24	Olea europaea subsp. europaea	MW262896	MW072292
25	Osmanthus fragrans	MW645067	MG820121
26	Pedicularis chinensis	OQ596213	OR044931
27	Pedicularis kansuensis	OQ596214	PP232718
28	Perilla frutescens var. hirtella	PQ048223	KT220691
29	Phlomoides rotata	PV591333	PV591338
30	Plantago ovata	OQ468447	MH165324
31	Platostoma chinense	OP537517	MT328397
32	Pogostemon heyneanus	MK728874	-
33	Prunella vulgaris	OR113011	MZ636547
34	Rehmannia glutinosa	OM397952	MW013795
35	Rotheca serrata	MT075727	MN814867
36	Salvia miltiorrhiza	KF177345	OR652279
37	Salvia rosmarinus	PP992923	KR232566
38	Scutellaria barbata	MZ127834	OP597813
39	Scutellaria franchetiana	MZ127835	MW420968
40	Scutellaria tsinyunensis	MW553042	MT544405
41	Sesamum indicum (This study)	PZ173270	PZ173271
42	Sesamum indicum	PP444661-PP444682	KC569603
43	Sesamum schinzianum (This study)	PZ179903-PZ179904	PZ173272
44	Syringa fauriei	OR209258	OR209257
45	Utricularia reniformis	KY774314	KT336489
46	Vitex negundo var. cannabifolia	PQ493832	PQ541021
47	Vitex trifolia	OK563725	OM868083
	Outgroup
48	Solanum lycopersicum	PP091927	KP331414
49	Physochlaina orientalis	MK490961	MK492324
