# Supplementary material for: Comparative mitochondrial genomics of cultivated Sesamum indicum and its wild relative Sesamum schinzianum provides insights into structural features and organellar evolution
Source: Front Plant Sci. 2026 Jun 10;17:1858359. doi: 10.3389/fpls.2026.1858359 (PMC13290937; doi:10.3389/fpls.2026.1858359)
Supplement: Supplementary file 4 [file Table2.xlsx]

## Sheet: SSRs
Table S2 SSRs in the mitochondrial genome of Sesamum indicum and Sesamum schinzianum.
S. indicum mitochondrial genome	SSR nr.	SSR type	SSR	size	start	end	S. schinzianum mitochondrial genome	SSR nr.	SSR type	SSR	size	start	end
mtDNA	1	p2	(GA)5	10	4838	4847	Chromosome 1	1	p5	(ACTAG)3	15	228	242
mtDNA	2	p5	(TCTAA)3	15	11474	11488	Chromosome 1	2	p1	(A)10	10	2880	2889
mtDNA	3	p4	(AAGA)3	12	12179	12190	Chromosome 1	3	p1	(T)10	10	9126	9135
mtDNA	4	p3	(AGA)4	12	16675	16686	Chromosome 1	4	p2	(AG)5	10	11161	11170
mtDNA	5	p3	(TAA)4	12	28775	28786	Chromosome 1	5	p4	(CAGT)3	12	11885	11896
mtDNA	6	p2	(TA)5	10	29987	29996	Chromosome 1	6	p4	(CCTT)3	12	13910	13921
mtDNA	7	p3	(TAT)4	12	38045	38056	Chromosome 1	7	p3	(GAA)4	12	15466	15477
mtDNA	8	p1	(A)12	12	38925	38936	Chromosome 1	8	p1	(T)11	11	18722	18732
mtDNA	9	p2	(AT)6	12	40176	40187	Chromosome 1	9	p1	(T)10	10	23321	23330
mtDNA	10	p2	(GA)5	10	40349	40358	Chromosome 1	10	p1	(A)10	10	35698	35707
mtDNA	11	p4	(CTTT)3	12	40486	40497	Chromosome 1	11	p4	(TTCA)4	16	48299	48314
mtDNA	12	p1	(A)10	10	47543	47552	Chromosome 1	12	p4	(TCTT)3	12	48876	48887
mtDNA	13	p2	(AT)5	10	48083	48092	Chromosome 1	13	p4	(ATCC)3	12	54083	54094
mtDNA	14	p4	(TTCT)3	12	51887	51898	Chromosome 1	14	p4	(TGCT)3	12	54775	54786
mtDNA	15	p4	(TAGA)3	12	55972	55983	Chromosome 1	15	p2	(AG)5	10	60132	60141
mtDNA	16	p2	(TA)5	10	56643	56652	Chromosome 1	16	p1	(T)10	10	64143	64152
mtDNA	17	p2	(CT)5	10	58490	58499	Chromosome 1	17	p2	(AT)5	10	64220	64229
mtDNA	18	p3	(TTA)4	12	65730	65741	Chromosome 1	18	p4	(CCAG)3	12	65936	65947
mtDNA	19	p1	(A)10	10	68870	68879	Chromosome 1	19	p4	(GAAA)3	12	66792	66803
mtDNA	20	p4	(TGAA)3	12	74112	74123	Chromosome 1	20	p2	(CT)5	10	68610	68619
mtDNA	21	p2	(AG)6	12	75101	75112	Chromosome 1	21	p4	(TTTA)3	12	73821	73832
mtDNA	22	p4	(AGTA)5	20	77530	77549	Chromosome 1	22	p4	(CTTT)3	12	77358	77369
mtDNA	23	p4	(TCTT)3	12	82659	82670	Chromosome 1	23	p4	(TCTT)3	12	88180	88191
mtDNA	24	p1	(A)10	10	83705	83714	Chromosome 1	24	p1	(T)11	11	89311	89321
mtDNA	25	p1	(T)10	10	89955	89964	Chromosome 1	25	p5	(TGAAG)4	20	90478	90497
mtDNA	26	p5	(CTAGT)3	15	92602	92616	Chromosome 1	26	p1	(A)10	10	91185	91194
mtDNA	27	p4	(TTCA)3	12	92820	92831	Chromosome 1	27	p4	(AAAG)3	12	91843	91854
mtDNA	28	p1	(T)10	10	93120	93129	Chromosome 1	28	p2	(AG)5	10	92139	92148
mtDNA	29	p4	(TTTC)3	12	110254	110265	Chromosome 1	29	p4	(TTTC)3	12	103350	103361
mtDNA	30	p4	(CTTC)3	12	112811	112822	Chromosome 1	30	p4	(CTTC)3	12	105907	105918
mtDNA	31	p4	(AGTG)3	12	113747	113758	Chromosome 1	31	p4	(AGTG)3	12	106839	106850
mtDNA	32	p2	(TA)5	10	114675	114684	Chromosome 1	32	p1	(T)10	10	108588	108597
mtDNA	33	p3	(CTT)4	12	117019	117030	Chromosome 1	33	p4	(TGAG)3	12	112528	112539
mtDNA	34	p2	(CT)5	10	121127	121136	Chromosome 1	34	p4	(TTCC)3	12	122213	122224
mtDNA	35	p2	(GA)6	12	136663	136674	Chromosome 1	35	p4	(TTGA)3	12	123271	123282
mtDNA	36	p2	(AG)5	10	140353	140362	Chromosome 1	36	p4	(TTAT)4	16	127162	127177
mtDNA	37	p2	(CT)6	12	140808	140819	Chromosome 1	37	p1	(A)10	10	131038	131047
mtDNA	38	p4	(AGCA)3	12	140894	140905	Chromosome 1	38	p3	(GAA)4	12	133415	133426
mtDNA	39	p4	(TAGA)3	12	152242	152253	Chromosome 1	39	p4	(ATTC)3	12	137073	137084
mtDNA	40	p2	(TC)6	12	153060	153071	Chromosome 1	40	p2	(AG)5	10	138800	138809
mtDNA	41	p4	(GAAA)3	12	156556	156567	Chromosome 1	41	p4	(CTAG)3	12	143924	143935
mtDNA	42	p2	(TA)6	12	167102	167113	Chromosome 1	42	p4	(GGAA)3	12	147707	147718
mtDNA	43	p4	(AAAG)3	12	167557	167568	Chromosome 1	43	p4	(CGTA)3	12	153928	153939
mtDNA	44	p2	(CT)5	10	167648	167657	Chromosome 1	44	p3	(TAT)4	12	156348	156359
mtDNA	45	p4	(ATAG)3	12	170838	170849	Chromosome 1	45	p4	(GAAA)3	12	158605	158616
mtDNA	46	p4	(AAGA)3	12	175016	175027	Chromosome 1	46	p1	(A)12	12	159295	159306
mtDNA	47	p4	(GCTT)3	12	179055	179066	Chromosome 1	47	p4	(AATT)3	12	161775	161786
mtDNA	48	p4	(TCCT)3	12	179830	179841	Chromosome 1	48	p4	(AAGT)3	12	161884	161895
mtDNA	49	p3	(CTT)4	12	185095	185106	Chromosome 1	49	p4	(AGTA)4	16	172714	172729
mtDNA	50	p2	(TA)5	10	189432	189441	Chromosome 1	50	p4	(TCTT)3	12	177875	177886
mtDNA	51	p3	(AGA)4	12	205009	205020	Chromosome 1	51	p5	(CTATG)3	15	182724	182738
mtDNA	52	p4	(TCGC)3	12	208928	208939	Chromosome 1	52	p4	(GAAA)3	12	186374	186385
mtDNA	53	p4	(ACTT)3	12	216131	216142	Chromosome 1	53	p4	(CTTG)3	12	192623	192634
mtDNA	54	p4	(CAAC)3	12	219427	219438	Chromosome 1	54	p3	(TAT)4	12	198164	198175
mtDNA	55	p4	(AATA)3	12	219473	219484	Chromosome 1	55	p1	(A)13	13	199030	199042
mtDNA	56	p4	(GCAA)3	12	219548	219559	Chromosome 1	56	p2	(AT)6	12	200300	200311
mtDNA	57	p1	(T)10	10	219853	219862	Chromosome 1	57	p2	(GA)5	10	200473	200482
mtDNA	58	p2	(TA)6	12	220483	220494	Chromosome 1	58	p4	(CTTT)3	12	200610	200621
mtDNA	59	p1	(A)10	10	220634	220643	Chromosome 1	59	p4	(TTCT)3	12	212073	212084
mtDNA	60	p1	(A)10	10	222727	222736	Chromosome 1	60	p2	(CT)5	10	218672	218681
mtDNA	61	p1	(A)11	11	223610	223620	Chromosome 1	61	p3	(TTA)4	12	225941	225952
mtDNA	62	p4	(TTTA)3	12	224464	224475	Chromosome 1	62	p4	(TGCT)3	12	244044	244055
mtDNA	63	p2	(TA)6	12	224528	224539	Chromosome 1	63	p3	(CTT)4	12	244590	244601
mtDNA	64	p3	(GAA)4	12	229291	229302	Chromosome 1	64	p2	(TC)5	10	247310	247319
mtDNA	65	p3	(CTT)4	12	232736	232747	Chromosome 1	65	p4	(ATAC)3	12	250348	250359
mtDNA	66	p4	(TGCT)3	12	237859	237870	Chromosome 1	66	p4	(TTTC)3	12	251426	251437
mtDNA	67	p1	(T)10	10	262069	262078	Chromosome 1	67	p4	(TGAT)3	12	252912	252923
mtDNA	68	p2	(AT)5	10	262738	262747	Chromosome 1	68	p4	(AGAA)3	12	254735	254746
mtDNA	69	p3	(TTC)4	12	263223	263234	Chromosome 1	69	p1	(A)10	10	256612	256621
mtDNA	70	p4	(TATT)3	12	264271	264282	Chromosome 1	70	p3	(TCT)4	12	256988	256999
mtDNA	71	p2	(AT)6	12	268440	268451	Chromosome 1	71	p2	(AT)5	10	258714	258723
mtDNA	72	p4	(AAAG)3	12	270264	270275	Chromosome 1	72	p4	(AAGT)3	12	259244	259255
mtDNA	73	p4	(CTTC)3	12	295342	295353	Chromosome 1	73	p1	(T)10	10	264180	264189
mtDNA	74	p1	(T)10	10	306596	306605	Chromosome 1	74	p4	(TGAA)3	12	265652	265663
mtDNA	75	p1	(G)10	10	306606	306615	Chromosome 1	75	p2	(TC)5	10	266481	266490
mtDNA	76	p1	(A)10	10	306803	306812	Chromosome 1	76	p4	(TTTA)3	12	274768	274779
mtDNA	77	p4	(CTTT)3	12	313288	313299	Chromosome 1	77	p2	(CT)6	12	277555	277566
mtDNA	78	p4	(AAGC)3	12	314992	315003	Chromosome 1	78	p4	(GCTT)3	12	280939	280950
mtDNA	79	p2	(AG)6	12	318385	318396	Chromosome 1	79	p4	(AAAG)3	12	282699	282710
mtDNA	80	p4	(TAAA)3	12	321172	321183	Chromosome 1	80	p1	(T)10	10	289495	289504
mtDNA	81	p2	(GA)5	10	329460	329469	Chromosome 1	81	p1	(C)12	12	289692	289703
mtDNA	82	p4	(TTCA)3	12	330287	330298	Chromosome 1	82	p1	(A)10	10	289704	289713
mtDNA	83	p1	(A)10	10	331769	331778	Chromosome 1	83	p4	(GGTT)3	12	291325	291336
mtDNA	84	p4	(ACTT)3	12	336708	336719	Chromosome 1	84	p2	(TC)5	10	295929	295938
mtDNA	85	p2	(AT)5	10	337272	337281	Chromosome 1	85	p4	(ACTT)3	12	304916	304927
mtDNA	86	p3	(AGA)4	12	339034	339045	Chromosome 1	86	p2	(AG)6	12	306765	306776
mtDNA	87	p1	(T)10	10	339418	339427	Chromosome 1	87	p2	(GA)5	10	312925	312934
mtDNA	88	p4	(TTCT)3	12	341293	341304	Chromosome 1	88	p4	(CTTA)3	12	315050	315061
mtDNA	89	p4	(GATA)3	12	347849	347860	Chromosome 1	89	p4	(GAAA)3	12	325477	325488
mtDNA	90	p1	(A)10	10	351538	351547	Chromosome 1	90	p4	(TTCT)3	12	326441	326452
mtDNA	91	p2	(AT)5	10	353649	353658	Chromosome 1	91	p1	(T)11	11	327632	327642
mtDNA	92	p1	(T)10	10	355649	355658	Chromosome 1	92	p2	(CT)5	10	332683	332692
mtDNA	93	p4	(GAAA)3	12	373055	373066	Chromosome 1	93	p3	(GAA)4	12	339072	339083
mtDNA	94	p4	(CTTC)3	12	378191	378202	Chromosome 1	94	p4	(CTTT)3	12	340375	340386
mtDNA	95	p4	(GGAA)3	12	382088	382099	Chromosome 1	95	p4	(TTAT)3	12	345567	345578
mtDNA	96	p4	(CAGA)3	12	390346	390357	Chromosome 1	96	p1	(A)10	10	351147	351156
mtDNA	97	p4	(AGGC)3	12	397695	397706	Chromosome 1	97	p4	(GTTT)3	12	356257	356268
mtDNA	98	p4	(ATTC)3	12	399764	399775	Chromosome 1	98	p4	(ATAG)3	12	357376	357387
mtDNA	99	p2	(TA)9	18	401765	401782	Chromosome 1	99	p5	(CAAAG)3	15	358296	358310
mtDNA	100	p4	(AAAG)3	12	405177	405188	Chromosome 1	100	p4	(AAAG)3	12	358312	358323
mtDNA	101	p1	(C)10	10	409010	409019	Chromosome 1	101	p4	(AAGC)3	12	361795	361806
mtDNA	102	p4	(AGAT)4	16	410173	410188	Chromosome 1	102	p5	(TCTAA)3	15	364575	364589
mtDNA	103	p2	(TA)5	10	411289	411298	Chromosome 1	103	p4	(AAGA)3	12	365275	365286
mtDNA	104	p4	(CCAT)3	12	425623	425634	Chromosome 1	104	p4	(GAAG)3	12	370778	370789
mtDNA	105	p4	(GTAT)3	12	428248	428259	Chromosome 1	105	p4	(AATG)3	12	389416	389427
mtDNA	106	p4	(CTCA)3	12	433541	433552	Chromosome 1	106	p1	(T)10	10	393322	393331
mtDNA	107	p1	(A)10	10	440429	440438	Chromosome 1	107	p1	(A)10	10	393333	393342
mtDNA	108	p2	(AG)5	10	442226	442235	Chromosome 1	108	p2	(AT)5	10	400018	400027
mtDNA	109	p4	(CAGT)3	12	442950	442961	Chromosome 1	109	p3	(TTA)4	12	401243	401254
mtDNA	110	p4	(CCTT)3	12	444986	444997	Chromosome 1	110	p4	(GTTG)3	12	414630	414641
mtDNA	111	p3	(GAA)4	12	446549	446560	Chromosome 1	111	p2	(TA)6	12	421332	421343
mtDNA	112	p1	(T)11	11	449814	449824	Chromosome 1	112	p2	(TA)5	10	423807	423816
mtDNA	113	p4	(AATC)3	12	453512	453523	Chromosome 1	113	p2	(GA)5	10	431487	431496
mtDNA	114	p4	(CTAA)3	12	456286	456297	Chromosome 1	114	p4	(AAGG)3	12	443974	443985
mtDNA	115	p5	(AAAAG)4	20	458626	458645	Chromosome 1	115	p4	(GATA)3	12	446301	446312
mtDNA	116	p2	(AG)5	10	459508	459517	Chromosome 1	116	p2	(TC)5	10	448019	448028
mtDNA	117	p1	(T)11	11	460183	460193	Chromosome 1	117	p1	(A)10	10	458230	458239
mtDNA	118	p1	(T)10	10	461118	461127	Chromosome 1	118	p4	(AGAC)3	12	459713	459724
mtDNA	119	p1	(A)10	10	467432	467441	Chromosome 1	119	p4	(AGCT)3	12	470876	470887
mtDNA	120	p1	(T)11	11	470793	470803	Chromosome 1	120	p5	(TTTCC)3	15	481837	481851
mtDNA	121	p1	(A)10	10	470805	470814	Chromosome 1	121	p2	(GA)5	10	501597	501606
mtDNA	122	p1	(A)10	10	473539	473548	Chromosome 1	122	p1	(A)10	10	501895	501904
mtDNA	123	p4	(CATT)3	12	474550	474561	Chromosome 1	123	p3	(TTC)4	12	504647	504658
mtDNA	124	p3	(AGA)4	12	506542	506553	Chromosome 1	124	p4	(GGCT)3	12	516773	516784
mtDNA	125	p1	(T)12	12	508084	508095	Chromosome 1	125	p4	(CAAG)3	12	523369	523380
mtDNA	126	p4	(AACC)3	12	509793	509804	Chromosome 1	126	p3	(AGA)4	12	527362	527373
mtDNA	127	p3	(ATT)4	12	514940	514951	Chromosome 1	127	p4	(GGGT)3	12	531456	531467
mtDNA	128	p4	(GTCT)3	12	527463	527474	Chromosome 1	128	p4	(TTCT)3	12	533266	533277
mtDNA	129	p1	(T)11	11	528961	528971	Chromosome 1	129	p1	(T)10	10	536307	536316
mtDNA	130	p1	(T)11	11	540065	540075	Chromosome 1	130	p3	(AAG)4	12	541876	541887
mtDNA	131	p4	(TTTC)3	12	543127	543138	Chromosome 1	131	p3	(TTC)4	12	545332	545343
mtDNA	132	p2	(GA)5	10	553240	553249	Chromosome 1	132	p2	(CT)5	10	552435	552444
mtDNA	133	p4	(CTAT)3	12	554965	554976	Chromosome 1	133	p3	(ACT)4	12	555070	555081
mtDNA	134	p4	(CTTT)3	12	556619	556630	Chromosome 1	134	p3	(ATT)5	15	557770	557784
mtDNA	135	p4	(AAAG)3	12	557690	557701	Chromosome 1	135	p4	(GACC)3	12	559084	559095
mtDNA	136	p4	(TTCC)3	12	559890	559901	Chromosome 1	136	p2	(TA)5	10	559530	559539
mtDNA	137	p4	(TTGA)3	12	560948	560959	Chromosome 1	137	p1	(T)10	10	564800	564809
mtDNA	138	p4	(TTAT)4	16	564844	564859	Chromosome 1	138	p4	(TTCA)3	12	569190	569201
mtDNA	139	p1	(A)10	10	568720	568729	Chromosome 1	139	p4	(AAAG)3	12	572259	572270
mtDNA	140	p3	(GAA)4	12	570904	570915	Chromosome 1	140	p4	(GATA)3	12	573921	573932
mtDNA	141	p4	(ATTC)3	12	574513	574524	Chromosome 1	141	p2	(TC)5	10	575639	575648
mtDNA	142	p2	(AG)5	10	576239	576248	Chromosome 2	142	p4	(GGAA)3	12	3106	3117
mtDNA	143	p4	(CTAG)3	12	579603	579614	Chromosome 2	143	p4	(CAGA)3	12	11127	11138
mtDNA	144	p4	(GGAA)3	12	583386	583397	Chromosome 2	144	p4	(AGGC)3	12	18485	18496
mtDNA	145	p4	(CGTA)3	12	589587	589598	Chromosome 2	145	p4	(ATTC)3	12	20527	20538
mtDNA	146	p3	(TAT)4	12	592005	592016	Chromosome 2	146	p4	(GAAA)3	12	48969	48980
mtDNA	147	p4	(GAAA)3	12	594257	594268	Chromosome 2	147	p4	(CTTC)3	12	53700	53711
mtDNA	148	p1	(A)10	10	594979	594988	Chromosome 2	148	p6	(CCTATA)3	18	57589	57606
mtDNA	149	p4	(AATT)3	12	597436	597447	Chromosome 2	149	p3	(TAG)4	12	58106	58117
mtDNA	150	p4	(AAGT)3	12	597545	597556	Chromosome 2	150	p4	(CGGC)3	12	63459	63470
mtDNA	151	p4	(ATAC)3	12	607325	607336	Chromosome 2	151	p4	(GAGC)3	12	78588	78599
mtDNA	152	p4	(TTTC)3	12	609341	609352	Chromosome 2	152	p3	(AGA)4	12	85536	85547
mtDNA	153	p4	(TGAT)3	12	610862	610873	Chromosome 2	153	p2	(CT)5	10	89539	89548
mtDNA	154	p2	(TA)6	12	617443	617454	Chromosome 2	154	p2	(AT)5	10	94501	94510
mtDNA	155	p2	(CT)5	10	627207	627216	Chromosome 2	155	p3	(AGA)4	12	100423	100434
mtDNA	156	p3	(ACT)4	12	629838	629849	Chromosome 2	156	p2	(AT)5	10	103863	103872
mtDNA	157	p3	(ATT)5	15	632541	632555	Chromosome 2	157	p1	(T)10	10	105866	105875
mtDNA	158	p4	(GACC)3	12	633866	633877	Chromosome 2	158	p2	(TC)5	10	111836	111845
mtDNA	159	p2	(TA)5	10	634306	634315	Chromosome 2	159	p4	(TGAT)3	12	115564	115575
mtDNA	160	p3	(TAG)4	12	642558	642569	Chromosome 2	160	p2	(TA)5	10	129899	129908
mtDNA	161	p3	(TTA)4	12	652017	652028	Chromosome 2	161	p3	(AAG)4	12	134599	134610
mtDNA	162	p1	(A)11	11	652074	652084	Chromosome 2	162	p4	(ATAA)4	16	134677	134692
mtDNA	163	p1	(G)10	10	655599	655608	Chromosome 2	163	p4	(AGAT)4	16	137336	137351
mtDNA	164	p4	(TTCA)4	16	663019	663034	Chromosome 2	164	p4	(CCAT)3	12	145445	145456
mtDNA	165	p4	(TCTT)3	12	663592	663603	Chromosome 2	165	p4	(TATT)3	12	148755	148766
mtDNA	166	p4	(ATCC)3	12	668742	668753	Chromosome 2	166	p3	(AGA)4	12	161016	161027
mtDNA	167	p4	(TGCT)3	12	669439	669450	Chromosome 2	167	p4	(TTGC)3	12	167261	167272
mtDNA	168	p2	(AG)5	10	674829	674838	Chromosome 2	168	p4	(TTAT)3	12	167335	167346
mtDNA	169	p1	(T)10	10	678841	678850	Chromosome 2	169	p4	(TTGT)3	12	167371	167382
mtDNA	170	p2	(AT)5	10	678918	678927	Chromosome 2	170	p4	(TTGG)3	12	167383	167394
mtDNA	171	p4	(CCAG)3	12	680629	680640	Chromosome 2	171	p3	(TAG)5	15	168438	168452
mtDNA	172	p4	(GAAA)3	12	681485	681496	Chromosome 2	172	p5	(AAAAG)3	15	170803	170817
mtDNA	173	p2	(CT)5	10	683332	683341	Chromosome 2	173	p4	(ATTT)3	12	171900	171911
mtDNA	174	p4	(TTTA)3	12	688562	688573	Chromosome 2	174	p3	(AGA)4	12	177694	177705
mtDNA	175	p4	(CTTT)3	12	692111	692122	Chromosome 2	175	p4	(TGAA)3	12	187604	187615
mtDNA	176	p4	(TCTT)3	12	702507	702518	Chromosome 2	176	p2	(AT)6	12	189987	189998
mtDNA	177	p5	(TGAAG)3	15	704518	704532	Chromosome 2	177	p4	(AACT)3	12	194462	194473
mtDNA	178	p1	(A)10	10	705225	705234	Chromosome 2	178	p5	(TATTG)4	20	204977	204996
mtDNA	179	p4	(AAAG)3	12	705860	705871	Chromosome 2	179	p3	(TGT)4	12	214539	214550
mtDNA	180	p2	(AG)5	10	706156	706165	Chromosome 2	180	p2	(TA)5	10	221073	221082
mtDNA	181	p3	(AAT)4	12	709749	709760	Chromosome 2	181	p4	(TTGA)3	12	221593	221604
mtDNA	182	p4	(GAAA)3	12	713975	713986	Chromosome 2	182	p3	(ATT)4	12	225171	225182
mtDNA	183	p3	(CTT)4	12	719849	719860	Chromosome 2	183	p4	(GGAA)3	12	229530	229541
mtDNA	184	p4	(AAAG)3	12	722442	722453	Chromosome 2	184	p4	(TCTT)3	12	235824	235835
mtDNA	185	p2	(TC)5	10	722576	722585
mtDNA	186	p3	(TTC)4	12	723515	723526
mtDNA	187	p4	(TCAA)3	12	725845	725856
mtDNA	188	p3	(AGA)4	12	726441	726452
mtDNA	189	p2	(TC)5	10	746439	746448
mtDNA	190	p4	(GCCG)3	12	765511	765522
mtDNA	191	p5	(CATAA)3	15	768042	768056
mtDNA	192	p4	(TTTC)3	12	768067	768078
mtDNA	193	p4	(CTTT)3	12	768724	768735
mtDNA	194	p1	(T)10	10	773702	773711
mtDNA	195	p1	(T)10	10	782645	782654
mtDNA	196	p1	(A)10	10	786098	786107
mtDNA	197	p1	(T)11	11	787134	787144
mtDNA	198	p1	(C)13	13	788687	788699
mtDNA	199	p4	(AGTT)3	12	795099	795110
mtDNA	200	p6	(GATATT)4	24	795788	795811
mtDNA	201	p4	(TTAT)3	12	796849	796860
mtDNA	202	p4	(AAAT)4	16	798919	798934
mtDNA	203	p5	(CTTTT)3	15	800017	800031
mtDNA	204	p3	(CTA)5	15	802383	802397
mtDNA	205	p2	(GA)5	10	810167	810176
mtDNA	206	p4	(CTTA)3	12	812288	812299
mtDNA	207	p4	(GAAA)3	12	824086	824097
mtDNA	208	p1	(T)11	11	826232	826242
mtDNA	209	p2	(CT)5	10	831297	831306
mtDNA	210	p3	(GAA)4	12	837490	837501
