# Supplementary material for: Comparative mitochondrial genomics of cultivated Sesamum indicum and its wild relative Sesamum schinzianum provides insights into structural features and organellar evolution
Source: Front Plant Sci. 2026 Jun 10;17:1858359. doi: 10.3389/fpls.2026.1858359 (PMC13290937; doi:10.3389/fpls.2026.1858359)
Supplement: Supplementary file 5 [file Table3.xlsx]

## Sheet: Tandem_repeats
Table S3 Tandem repeat sequences in the mitochondrial genome of Sesamum indicum and Sesamum schinzianum.
	Indices	Period Size	Copy Number	Consensus Size	Percent Matches	Percent Indels	Score	A	C	G	T	Entropy
												(0-2)
Sesamum indicum	182--221	18	2.3	18	86	4	55	2	20	10	67	1.31
	81264--81292	15	2	15	93	6	51	41	17	13	27	1.87
	141231--141256	13	2	13	100	0	52	38	0	15	46	1.46
	165687--165733	24	2	24	86	0	67	29	29	14	25	1.95
	213310--213362	21	2.5	21	79	11	63	62	11	16	9	1.54
	213291--213380	24	4.1	22	72	13	69	55	10	22	12	1.66
	219935--219974	15	2.7	15	81	11	55	60	0	15	25	1.35
	224466--224524	16	3.7	16	72	20	52	27	1	13	57	1.46
	248745--248830	34	2.5	34	96	0	154	33	10	34	20	1.87
	255669--255735	33	2	33	91	0	107	20	38	10	29	1.86
	299137--299179	17	2.5	17	85	14	61	27	27	16	27	1.97
	303298--303337	21	1.9	21	89	0	62	17	22	22	37	1.94
	335178--335213	18	1.9	19	88	5	56	27	2	33	36	1.72
	467086--467191	29	3.7	29	100	0	212	33	14	32	19	1.92
	630817--630854	20	1.9	20	88	0	58	39	28	23	7	1.83
Sesamum schinzianum	173524--173580	11	5.2	11	73	0	60	28	21	15	35	1.94
	173516--173580	22	3	22	72	0	76	26	23	16	33	1.96
	176477--176505	15	2	15	93	6	51	41	17	13	27	1.87
	231840--231879	21	1.9	21	89	0	62	37	22	22	17	1.94
	236013--236055	17	2.5	17	85	14	61	27	16	27	27	1.97
	260745--260780	18	1.9	19	88	5	56	36	33	2	27	1.72
	359249--359286	18	2.1	18	90	0	58	36	13	26	23	1.91
	391862--391897	18	2	18	94	0	63	2	25	0	72	0.98
	426833--426872	18	2.3	18	86	4	55	2	20	10	67	1.31
	556049--556086	20	1.9	20	88	0	58	39	28	23	7	1.83
