# Supplementary material for: Comparative mitochondrial genomics of cultivated Sesamum indicum and its wild relative Sesamum schinzianum provides insights into structural features and organellar evolution
Source: Front Plant Sci. 2026 Jun 10;17:1858359. doi: 10.3389/fpls.2026.1858359 (PMC13290937; doi:10.3389/fpls.2026.1858359)
Supplement: Supplementary file 6 [file Table4.xlsx]

## Sheet: Dispersed_repeats
Table S4 Dispersed repeat sequences in the mitochondrial genome of Sesamum indicum and Sesamum schinzianum.
Sesamum indicum							Sesamum schinzianum
The repeat length of the first part	The starting site of the first part	Matching direction	The repeat length of the second part	The starting site of the second part	Interval distance of repeats	E-value	The repeat length of the first part	The starting site of the first part	Matching direction	The repeat length of the second part	The starting site of the second part	Interval distance of repeats	E-value
11581	194242	F	11581	495775	0	0	11862	445245	F	11862	572865	0	0
8893	97230	F	8893	530095	0	0	7282	82145	F	7282	174303	0	0
4359	146537	P	4359	434321	0	0	647	180213	F	647	347754	0	0
450	116022	F	450	428979	0	2.34e-260	207	13204	F	207	293025	0	2.3e-114
335	708685	P	335	787868	0	4.05e-191	176	148207	P	176	193940	-3	4.22e-89
248	215315	F	248	754715	0	9.69e-139	167	400037	F	167	462679	0	2.79e-90
175	287495	P	175	769440	0	8.64e-95	148	150071	P	148	204066	-3	1.8e-72
164	97839	P	164	461185	0	3.62e-88	142	50685	P	142	392928	-2	2.83e-70
164	461185	P	164	530704	0	3.62e-88	137	210735	P	137	527336	-2	2.69e-67
159	144742	F	159	209063	-2	4.2e-80	131	238829	P	131	466036	-1	5.17e-66
131	647525	P	131	765765	0	2.67e-68	128	150091	P	128	204066	-1	5.33e-65
134	707084	P	134	719434	-1	1.68e-67	124	96220	P	124	119758	0	3.55e-65
120	707098	P	120	719434	0	1.12e-61	123	291000	P	123	392938	0	8.62e-64
117	109153	F	117	594849	0	7.18e-60	123	389915	P	123	567365	0	8.62e-64
117	372219	F	117	460194	0	7.18e-60	122	389915	P	122	392940	0	3.45e-63
114	594847	P	114	809244	0	4.59e-58	122	392940	F	122	567366	0	3.45e-63
113	205035	F	113	350230	0	1.84e-57	121	10043	F	121	567363	0	1.38e-62
113	350230	F	113	506568	0	1.84e-57	121	50696	F	121	291002	0	1.38e-62
112	109153	P	112	809244	0	7.35e-57	121	50697	F	121	199759	0	1.38e-62
122	256206	F	122	273801	-3	5.59e-56	121	199759	P	121	392937	0	1.38e-62
104	628103	P	104	675000	0	4.82e-52	121	291000	F	121	389916	0	1.38e-62
102	350163	F	102	795507	0	7.71e-51	121	291000	P	121	567366	0	1.38e-62
99	761568	F	99	797074	0	4.93e-49	120	199759	F	120	291003	0	5.52e-62
106	424236	P	106	833497	-2	1.51e-48	120	96219	F	120	238854	0	9.09e-63
97	256231	F	97	273826	0	7.89e-48	119	10045	P	119	389919	0	2.21e-61
101	516756	P	101	594835	-1	9.34e-48	119	10046	P	119	199758	0	2.21e-61
98	345334	F	98	592887	-1	5.8e-46	119	50696	F	119	389918	0	2.21e-61
105	22194	P	105	507712	-3	6.1e-46	119	50696	P	119	567366	0	2.21e-61
93	50549	P	93	795566	0	2.02e-45	119	50697	P	119	192346	0	2.21e-61
103	221574	F	103	677996	-3	9.2e-45	119	192346	P	119	199759	0	2.21e-61
91	100113	P	91	410278	0	3.23e-44	119	192346	P	119	291003	0	2.21e-61
91	410278	P	91	532978	0	3.23e-44	119	192346	F	119	392939	0	2.21e-61
91	639318	F	91	707133	0	3.23e-44	119	119763	P	119	238855	0	3.64e-62
90	109150	P	90	516756	0	1.29e-43	118	10046	P	118	50697	0	8.83e-61
89	402056	P	89	639316	0	5.17e-43	118	10046	F	118	192347	0	8.83e-61
87	402056	P	87	707133	0	8.28e-42	118	10046	P	118	291003	0	8.83e-61
87	516756	F	87	809269	0	8.28e-42	118	10046	F	118	392940	0	8.83e-61
85	254249	P	85	275757	0	1.32e-40	118	192347	P	118	389919	0	8.83e-61
85	402058	F	85	719434	0	1.32e-40	118	192347	F	118	567366	0	8.83e-61
85	639318	P	85	719434	0	1.32e-40	118	199759	F	118	389919	0	8.83e-61
89	115504	P	89	268688	-1	1.38e-40	118	199759	P	118	567366	0	8.83e-61
95	294083	P	95	414652	-3	4.72e-40	116	50691	F	116	466032	0	1.41e-59
83	455290	F	83	594834	0	2.12e-39	116	82843	P	116	100449	0	2.33e-60
92	176420	P	92	215958	-3	2.74e-38	116	100449	P	116	175001	0	2.33e-60
80	238030	F	80	838631	0	1.36e-37	115	50695	F	115	564266	0	5.65e-59
80	402046	P	80	594898	0	1.36e-37	114	238847	P	114	564265	0	2.26e-58
79	238030	P	79	336809	0	5.42e-37	114	291002	F	114	564267	0	2.26e-58
79	336809	P	79	838631	0	5.42e-37	114	389918	F	114	564267	0	2.26e-58
82	455291	P	82	516775	-1	2.08e-36	114	392945	P	114	564267	0	2.26e-58
78	208582	F	78	350844	0	2.17e-36	114	564267	P	114	567371	0	2.26e-58
88	48511	P	88	805070	-3	6.13e-36	113	10051	P	113	564268	0	9.04e-58
81	294097	P	81	414652	-1	8.24e-36	113	50695	P	113	238847	0	9.04e-58
77	467085	F	77	467114	0	8.68e-36	113	93033	F	113	159154	0	9.04e-58
87	105015	P	87	785953	-3	2.37e-35	113	192352	P	113	564268	0	9.04e-58
87	537880	P	87	785953	-3	2.37e-35	113	199759	F	113	564268	0	9.04e-58
79	60781	F	79	206812	-1	1.29e-34	113	96221	F	113	230844	0	1.49e-58
79	144822	F	79	209143	-1	1.29e-34	113	119768	P	113	230844	0	1.49e-58
75	379330	F	75	455302	0	1.39e-34	113	230844	F	113	238856	0	1.49e-58
82	177453	P	82	646267	-2	2.53e-34	112	238847	P	112	291002	0	3.62e-57
78	109143	F	78	379323	-1	5.08e-34	112	238847	P	112	389918	0	3.62e-57
77	10025	F	77	652558	-1	2e-33	112	238847	F	112	392947	0	3.62e-57
73	109200	F	73	467141	0	2.22e-33	112	238847	F	112	567373	0	3.62e-57
83	57451	P	83	678727	-3	5.26e-33	112	238848	P	112	466036	0	3.62e-57
72	156692	P	72	790405	0	8.89e-33	112	466036	F	112	564266	0	3.62e-57
71	156691	P	71	402075	0	3.55e-32	111	10053	F	111	238847	0	1.45e-56
71	379330	F	71	594846	0	3.55e-32	111	192354	F	111	238847	0	1.45e-56
71	639315	P	71	790407	0	3.55e-32	111	199759	P	111	238847	0	1.45e-56
78	2772	F	78	833901	-2	5.86e-32	111	291002	F	111	466037	0	1.45e-56
81	324518	F	81	442586	-3	7.81e-32	111	389918	F	111	466037	0	1.45e-56
70	156692	F	70	639316	0	1.42e-31	111	392948	P	111	466037	0	1.45e-56
70	379331	P	70	809288	0	1.42e-31	111	466037	P	111	567374	0	1.45e-56
70	402075	F	70	790407	0	1.42e-31	110	10054	P	110	466038	0	5.79e-56
70	455303	P	70	809288	0	1.42e-31	110	192355	P	110	466038	0	5.79e-56
70	467141	F	70	594896	0	1.42e-31	110	199759	F	110	466038	0	5.79e-56
70	594898	F	70	639335	0	1.42e-31	109	60298	P	109	553335	0	2.31e-55
70	594898	F	70	707150	0	1.42e-31	109	83024	F	109	401587	-3	1.31e-48
69	676719	F	69	816890	0	5.69e-31	108	253810	F	108	563032	-3	5.1e-48
79	221625	F	79	678047	-3	1.16e-30	107	253801	F	107	563023	-3	1.98e-47
72	515572	P	72	526952	-1	1.92e-30	101	93062	F	101	102261	-1	4.6e-48
68	109153	F	68	379333	0	2.28e-30	99	102257	P	99	244214	0	2.43e-49
68	109153	F	68	455305	0	2.28e-30	96	83309	F	96	401870	-3	5.99e-41
68	109202	P	68	402058	0	2.28e-30	95	83038	F	95	401601	-1	1.77e-44
68	109202	F	68	639335	0	2.28e-30	95	93062	P	95	244214	-1	1.77e-44
68	109202	F	68	707150	0	2.28e-30	95	420138	F	95	425901	-1	1.77e-44
68	109202	P	68	719434	0	2.28e-30	94	158757	F	94	496785	0	2.49e-46
68	156694	F	68	707133	0	2.28e-30	94	82994	F	94	401557	-3	8.99e-40
68	156694	P	68	719451	0	2.28e-30	93	177934	P	93	367351	0	9.94e-46
68	379333	P	68	516775	0	2.28e-30	93	286854	F	93	587669	0	9.94e-46
68	402058	P	68	467143	0	2.28e-30	88	169894	F	88	330350	0	1.02e-42
68	455305	P	68	516775	0	2.28e-30	88	83171	F	88	401738	-3	3.02e-36
68	467143	F	68	639335	0	2.28e-30	88	83192	F	88	401759	-3	3.02e-36
68	467143	F	68	707150	0	2.28e-30	88	208569	P	88	307812	-3	3.02e-36
68	467143	P	68	719434	0	2.28e-30	87	93076	F	87	102275	0	4.07e-42
68	471137	F	68	579450	0	2.28e-30	87	118799	F	87	218026	-1	1.75e-40
68	594806	F	68	707055	0	2.28e-30	86	521370	F	86	526720	0	1.63e-41
68	594898	P	68	719434	0	2.28e-30	84	10053	F	84	334480	0	2.61e-40
68	707133	P	68	790407	0	2.28e-30	84	50724	P	84	334480	0	2.61e-40
68	719451	F	68	790407	0	2.28e-30	84	192354	F	84	334480	0	2.61e-40
78	105031	P	78	785946	-3	4.46e-30	84	199786	P	84	334480	0	2.61e-40
78	537896	P	78	785946	-3	4.46e-30	84	238847	F	84	334480	0	2.61e-40
70	767961	F	70	793845	-1	2.99e-29	84	291030	P	84	334480	0	2.61e-40
66	146480	F	66	642983	0	3.64e-29	84	334480	P	84	389946	0	2.61e-40
65	156694	F	65	467068	0	1.46e-28	84	334480	F	84	392947	0	2.61e-40
65	402078	P	65	467068	0	1.46e-28	84	334480	P	84	564295	0	2.61e-40
65	467068	F	65	639318	0	1.46e-28	84	334480	F	84	567373	0	2.61e-40
65	467068	F	65	707133	0	1.46e-28	84	102261	F	84	159183	-1	6.57e-38
65	467068	P	65	719454	0	1.46e-28	84	159183	P	84	244225	-1	6.57e-38
65	467068	P	65	790410	0	1.46e-28	84	159187	F	84	345417	-1	6.57e-38
65	467141	P	65	809244	0	1.46e-28	84	128974	P	84	189665	-1	1.08e-38
72	199213	P	72	400603	-2	2.04e-28	83	334481	P	83	466065	0	1.04e-39
72	400603	P	72	500746	-2	2.04e-28	83	64029	P	83	217650	-3	2.59e-33
75	128343	F	75	461501	-3	2.53e-28	82	10612	F	82	363419	-3	9.97e-33
68	104798	P	68	786186	-1	4.64e-28	81	10054	P	81	177945	0	1.67e-38
68	537663	P	68	786186	-1	4.64e-28	81	10054	F	81	367352	0	1.67e-38
74	361651	P	74	433235	-3	9.72e-28	81	50726	F	81	177945	0	1.67e-38
63	18122	P	63	278800	0	2.33e-27	81	50726	P	81	367352	0	1.67e-38
63	402063	F	63	809244	0	2.33e-27	81	93076	P	81	244214	0	1.67e-38
63	639335	P	63	809244	0	2.33e-27	81	177945	P	81	192355	0	1.67e-38
63	707150	P	63	809244	0	2.33e-27	81	177945	F	81	199788	0	1.67e-38
63	719439	F	63	809244	0	2.33e-27	81	177945	P	81	238848	0	1.67e-38
62	2788	F	62	833917	0	9.32e-27	81	177945	F	81	291032	0	1.67e-38
69	221608	F	69	678030	-2	1.2e-26	81	177945	P	81	334481	0	1.67e-38
69	471065	F	69	665410	-2	1.2e-26	81	177945	F	81	389948	0	1.67e-38
61	39652	F	61	559445	0	3.73e-26	81	177945	P	81	392948	0	1.67e-38
61	153659	F	61	379343	0	3.73e-26	81	177945	F	81	466067	0	1.67e-38
61	153659	F	61	455315	0	3.73e-26	81	177945	F	81	564297	0	1.67e-38
61	476591	F	61	762390	0	3.73e-26	81	177945	P	81	567374	0	1.67e-38
71	363383	P	71	704550	-3	5.49e-26	81	192355	F	81	367352	0	1.67e-38
60	180118	F	60	293313	0	1.49e-25	81	199788	P	81	367352	0	1.67e-38
63	238029	F	63	516731	-1	4.4e-25	81	238848	F	81	367352	0	1.67e-38
59	797176	P	59	804403	0	5.96e-25	81	291032	P	81	367352	0	1.67e-38
66	270958	F	66	439173	-2	7.03e-25	81	334481	F	81	367352	0	1.67e-38
69	22000	P	69	507955	-3	8.05e-25	81	367352	P	81	389948	0	1.67e-38
69	57471	P	69	678721	-3	8.05e-25	81	367352	F	81	392948	0	1.67e-38
69	256322	F	69	273924	-3	8.05e-25	81	367352	P	81	466067	0	1.67e-38
62	336826	P	62	516732	-1	1.73e-24	81	367352	P	81	564297	0	1.67e-38
62	473413	F	62	763190	-1	1.73e-24	81	367352	F	81	567374	0	1.67e-38
62	516732	F	62	838631	-1	1.73e-24	81	11521	P	81	271339	-3	3.84e-32
58	81618	F	58	361738	0	2.39e-24	80	102265	F	80	345417	0	6.67e-38
58	109163	F	58	153659	0	2.39e-24	80	135085	P	80	177942	0	6.67e-38
58	149156	P	58	217363	0	2.39e-24	80	135085	F	80	367356	0	6.67e-38
58	153659	P	58	516775	0	2.39e-24	80	244225	P	80	345417	0	6.67e-38
58	153659	F	58	594859	0	2.39e-24	80	93066	F	80	345417	-1	1.6e-35
58	153659	P	58	809288	0	2.39e-24	80	83325	F	80	401886	-2	1.9e-33
58	217363	F	58	436003	0	2.39e-24	80	96248	F	80	112464	0	1.1e-38
58	314723	F	58	698138	0	2.39e-24	80	112464	P	80	119774	0	1.1e-38
68	220876	F	68	677869	-3	3.08e-24	80	112464	F	80	230871	0	1.1e-38
64	22022	P	64	507938	-2	1.06e-23	80	112464	F	80	238883	0	1.1e-38
64	495335	P	64	540264	-2	1.06e-23	80	54836	P	80	227031	-1	2.64e-36
60	336804	F	60	467063	-1	2.68e-23	77	10058	F	77	135085	0	4.27e-36
56	176519	P	56	215900	0	3.82e-23	77	50726	P	77	135085	0	4.27e-36
62	350154	F	62	484570	-2	1.59e-22	77	135085	F	77	192359	0	4.27e-36
58	89798	F	58	516449	-1	4.15e-22	77	135085	P	77	199788	0	4.27e-36
58	238054	P	58	639315	-1	4.15e-22	77	135085	F	77	238852	0	4.27e-36
58	238054	F	58	790420	-1	4.15e-22	77	135085	P	77	291032	0	4.27e-36
54	351607	P	54	494105	0	6.11e-22	77	135085	F	77	334485	0	4.27e-36
61	221643	F	61	678065	-2	6.14e-22	77	135085	P	77	389948	0	4.27e-36
64	574956	P	64	654150	-3	6.55e-22	77	135085	F	77	392952	0	4.27e-36
57	156692	P	57	238054	-1	1.63e-21	77	135085	P	77	466067	0	4.27e-36
57	238054	F	57	402088	-1	1.63e-21	77	135085	P	77	564297	0	4.27e-36
57	306867	P	57	545934	-1	1.63e-21	77	135085	F	77	567378	0	4.27e-36
60	247905	P	60	294751	-2	2.38e-21	77	83162	F	77	401729	-3	8.43e-30
53	255682	F	53	544341	0	2.44e-21	77	133272	P	77	486726	-3	8.43e-30
53	484579	F	53	795507	0	2.44e-21	77	96250	P	77	137202	0	7.03e-37
53	515591	P	53	526952	0	2.44e-21	77	112466	P	77	137202	0	7.03e-37
53	767867	F	53	793728	0	2.44e-21	77	119775	F	77	137202	0	7.03e-37
63	22010	P	63	507951	-3	2.5e-21	77	137202	P	77	230873	0	7.03e-37
56	156693	P	56	838655	-1	6.41e-21	77	137202	P	77	238885	0	7.03e-37
56	342147	P	56	660237	-1	6.41e-21	77	200268	P	77	215196	-2	1.85e-32
56	402088	F	56	838655	-1	6.41e-21	76	22817	P	76	227014	0	2.81e-36
56	639317	P	56	838655	-1	6.41e-21	75	128983	P	75	189665	0	1.13e-35
56	790420	F	56	838655	-1	6.41e-21	74	159197	F	74	345427	0	2.73e-34
59	284040	P	59	371121	-2	9.18e-21	73	10633	F	73	363440	-3	1.84e-27
52	115970	F	52	765891	0	9.77e-21	71	439749	F	71	446478	0	1.75e-32
52	571040	F	52	773876	0	9.77e-21	71	439749	F	71	574098	0	1.75e-32
52	579728	P	52	637339	0	9.77e-21	71	83227	F	71	401794	-3	2.7e-26
55	156694	F	55	336809	-1	2.52e-20	70	93076	F	70	345427	0	6.99e-32
55	238054	P	55	467068	-1	2.52e-20	70	102275	F	70	159197	0	6.99e-32
55	238054	P	55	707133	-1	2.52e-20	70	159197	P	70	244225	0	6.99e-32
55	238054	F	55	719464	-1	2.52e-20	70	181244	F	70	460161	-2	1.52e-27
55	336809	P	55	402088	-1	2.52e-20	70	54846	P	70	227031	0	1.15e-32
55	336809	F	55	639318	-1	2.52e-20	70	148313	P	70	193940	-2	2.5e-28
55	336809	F	55	707133	-1	2.52e-20	69	62022	F	69	318805	0	2.8e-31
55	336809	P	55	719464	-1	2.52e-20	69	78868	P	69	101068	0	4.61e-32
55	336809	P	55	790420	-1	2.52e-20	68	349243	F	68	364132	0	1.12e-30
55	467068	P	55	838655	-1	2.52e-20	68	64044	P	68	217650	-1	2.28e-28
55	707133	P	55	838655	-1	2.52e-20	68	143770	P	68	392857	-1	2.28e-28
55	719464	F	55	838655	-1	2.52e-20	68	133281	P	68	486726	-2	2.29e-26
58	30177	F	58	652200	-2	3.55e-20	68	67320	F	68	173446	-2	3.78e-27
61	526150	F	61	593114	-3	3.62e-20	67	5588	P	67	168810	-2	8.91e-26
51	39633	P	51	155128	0	3.91e-20	67	133263	P	67	486745	-3	5.79e-24
51	39637	P	51	516807	0	3.91e-20	64	39950	P	64	137516	-3	3.22e-22
51	109202	F	51	156711	0	3.91e-20	63	10059	P	63	41926	0	1.15e-27
51	109202	P	51	790407	0	3.91e-20	63	41926	F	63	50739	0	1.15e-27
51	156711	F	51	467143	0	3.91e-20	63	41926	P	63	135086	0	1.15e-27
51	156711	F	51	594898	0	3.91e-20	63	41926	F	63	177958	0	1.15e-27
51	156711	P	51	809256	0	3.91e-20	63	41926	P	63	192360	0	1.15e-27
51	282096	F	51	789952	0	3.91e-20	63	41926	F	63	199801	0	1.15e-27
51	444436	F	51	743823	0	3.91e-20	63	41926	P	63	238853	0	1.15e-27
51	467143	P	51	790407	0	3.91e-20	63	41926	F	63	291045	0	1.15e-27
51	471073	P	51	510005	0	3.91e-20	63	41926	P	63	334486	0	1.15e-27
51	516618	P	51	783414	0	3.91e-20	63	41926	P	63	367357	0	1.15e-27
51	594898	P	51	790407	0	3.91e-20	63	41926	F	63	389961	0	1.15e-27
51	695281	P	51	798653	0	3.91e-20	63	41926	P	63	392953	0	1.15e-27
51	790407	F	51	809256	0	3.91e-20	63	41926	F	63	466080	0	1.15e-27
54	112487	F	54	401255	-1	9.89e-20	63	41926	F	63	564310	0	1.15e-27
54	115711	F	54	719516	-1	9.89e-20	63	41926	P	63	567379	0	1.15e-27
54	272930	P	54	405877	-1	9.89e-20	63	86988	P	63	155243	-2	3.32e-24
57	128361	F	57	461519	-2	1.37e-19	63	155243	P	63	179146	-2	3.32e-24
57	134238	P	57	156305	-2	1.37e-19	61	278075	F	61	292983	-1	3.36e-24
60	7522	P	60	695286	-3	1.38e-19	61	157457	P	61	460975	-3	1.78e-20
60	495316	P	60	540287	-3	1.38e-19	60	253858	F	60	563080	-2	1.17e-21
50	47275	F	50	71727	0	1.56e-19	60	80941	P	60	434185	-3	6.78e-20
50	109200	F	50	467112	0	1.56e-19	59	22817	F	59	54857	0	4.83e-26
50	244049	P	50	557602	0	1.56e-19	59	128006	F	59	173364	0	4.83e-26
50	344404	P	50	571041	0	1.56e-19	58	181256	F	58	460173	0	1.17e-24
50	344404	P	50	773877	0	1.56e-19	58	83798	P	58	281160	-1	2.04e-22
50	467112	F	50	594896	0	1.56e-19	58	5527	P	58	168876	-2	1.75e-20
50	467112	P	50	809259	0	1.56e-19	58	83240	F	58	401807	-2	1.75e-20
53	110553	P	53	301752	-1	3.88e-19	58	80176	F	58	189742	0	1.93e-25
53	244049	F	53	516732	-1	3.88e-19	57	178945	P	57	480931	-3	3.71e-18
59	495254	P	59	540350	-3	5.23e-19	56	179886	P	56	571685	-2	2.6e-19
49	47274	P	49	398102	0	6.25e-19	56	141835	P	56	406251	-3	1.41e-17
49	57945	P	49	244049	0	6.25e-19	56	293234	F	56	339393	-3	1.41e-17
49	57945	F	49	557603	0	6.25e-19	54	143784	P	54	392857	0	3e-22
49	82719	P	49	244047	0	6.25e-19	54	133295	P	54	486726	-1	4.87e-20
49	147526	F	49	510003	0	6.25e-19	54	343647	F	54	553180	-3	2.01e-16
49	160358	F	49	559459	0	6.25e-19	54	434752	P	54	522830	-3	2.01e-16
49	338309	P	49	398104	0	6.25e-19	53	103649	F	53	233371	-1	1.91e-19
49	437642	P	49	510003	0	6.25e-19	53	158423	P	53	274098	-2	1.49e-17
49	471073	P	49	474012	0	6.25e-19	53	208612	P	53	307804	-3	7.6e-16
49	474012	F	49	510007	0	6.25e-19	53	118894	F	53	218125	-3	1.25e-16
52	317814	F	52	508118	-1	1.52e-18	52	144049	P	52	562562	0	4.81e-21
58	427507	F	58	793372	-3	1.99e-18	52	396914	F	52	470208	0	4.81e-21
48	71727	P	48	398102	0	2.5e-18	52	2201	F	52	277226	-1	7.5e-19
48	109202	F	48	467085	0	2.5e-18	52	157167	F	52	363876	-1	7.5e-19
48	156711	F	48	467114	0	2.5e-18	52	255867	P	52	392204	-3	2.87e-15
48	402078	P	48	467114	0	2.5e-18	52	293246	F	52	339405	-3	2.87e-15
48	444278	P	48	508089	0	2.5e-18	52	434790	P	52	522794	-3	2.87e-15
48	467085	F	48	467143	0	2.5e-18	51	41680	F	51	516460	-1	2.94e-18
48	467085	F	48	594898	0	2.5e-18	51	349096	P	51	553278	-1	2.94e-18
48	467085	P	48	809259	0	2.5e-18	51	210840	P	51	527317	-3	1.08e-14
48	467114	F	48	639335	0	2.5e-18	51	119313	F	51	158534	0	3.17e-21
48	467114	F	48	707150	0	2.5e-18	50	11552	P	50	271339	-1	1.15e-17
48	467114	P	48	719454	0	2.5e-18	50	180051	P	50	571521	-3	4.07e-14
48	467114	P	48	790410	0	2.5e-18	49	5536	P	49	168876	-1	4.52e-17
48	510005	P	48	665421	0	2.5e-18	49	190351	P	49	413156	-3	1.53e-13
48	559433	P	48	809320	0	2.5e-18	49	78683	F	49	174254	-1	7.45e-18
51	57945	P	51	516730	-1	5.98e-18	48	41916	F	48	102265	0	1.23e-18
51	199462	F	51	656612	-1	5.98e-18	48	41916	P	48	244257	0	1.23e-18
51	500995	F	51	656612	-1	5.98e-18	48	41916	F	48	345417	0	1.23e-18
57	238030	F	57	244049	-3	7.54e-18	48	44413	F	48	246424	0	1.23e-18
57	244049	P	57	336831	-3	7.54e-18	48	335482	F	48	429451	0	1.23e-18
57	244049	F	57	838631	-3	7.54e-18	48	41916	F	48	93066	-1	1.77e-16
54	71727	P	54	509998	-2	7.87e-18	48	41916	F	48	159187	-1	1.77e-16
54	335321	P	54	371883	-2	7.87e-18	47	154087	F	47	567026	0	4.92e-18
47	39666	F	47	160358	0	1e-17	47	470214	F	47	531263	0	4.92e-18
47	47274	F	47	338311	0	1e-17	47	141820	P	47	406275	-3	2.15e-12
47	57947	F	47	82719	0	1e-17	47	180036	P	47	571539	-3	2.15e-12
47	82719	F	47	557605	0	1e-17	46	35473	F	46	457683	0	1.97e-17
47	147528	P	47	471077	0	1e-17	46	396920	F	46	531263	0	1.97e-17
47	147528	P	47	665422	0	1e-17	46	159245	P	46	396905	-2	1.83e-13
47	155128	F	47	516811	0	1e-17	46	171045	F	46	285419	-3	8.07e-12
47	238065	P	47	639315	0	1e-17	46	255856	P	46	392221	-3	8.07e-12
47	238065	F	47	790431	0	1e-17	46	277454	P	46	364061	-3	8.07e-12
47	437642	F	47	471077	0	1e-17	46	27681	F	46	110059	0	3.24e-18
47	437642	F	47	665422	0	1e-17	46	155260	P	46	179146	0	3.24e-18
50	39638	F	50	455291	-1	2.35e-17	45	349146	P	45	553226	-1	1.06e-14
50	39638	F	50	594835	-1	2.35e-17	45	514131	F	45	523580	-1	1.06e-14
50	182098	P	50	379319	-1	2.35e-17	45	10661	F	45	363468	-2	7.02e-13
50	324549	F	50	442617	-1	2.35e-17	45	165571	P	45	188730	-1	1.75e-15
50	516732	P	50	557602	-1	2.35e-17	44	42391	P	44	152715	0	3.15e-16
56	343348	P	56	471354	-3	2.86e-17	44	83089	F	44	401652	0	3.15e-16
56	743876	F	56	837811	-3	2.86e-17	44	430066	P	44	454661	0	3.15e-16
53	29924	F	53	524456	-2	3.03e-17	44	430066	P	44	582281	0	3.15e-16
53	258946	F	53	454999	-2	3.03e-17	44	107856	F	44	272972	-2	2.68e-12
53	398102	F	53	510004	-2	3.03e-17	44	39981	P	44	137505	-3	1.13e-10
46	71727	F	46	338312	0	4e-17	43	157176	F	43	363885	0	1.26e-15
46	109143	P	46	182098	0	4e-17	43	162023	P	43	468087	0	1.26e-15
46	238065	F	46	402099	0	4e-17	43	312648	P	43	340207	0	1.26e-15
46	354582	F	46	727159	0	4e-17	43	340208	F	43	531269	0	1.26e-15
46	474012	P	46	665421	0	4e-17	43	178959	P	43	480931	-1	1.63e-13
49	71726	P	49	147527	-1	9.19e-17	43	393061	P	43	562352	-2	1.02e-11
49	71726	F	49	437641	-1	9.19e-17	43	100414	P	43	526545	-3	4.2e-10
49	128369	F	49	461527	-1	9.19e-17	43	122720	F	43	284830	-3	4.2e-10
49	147185	F	49	238029	-1	9.19e-17	43	311988	F	43	471781	-3	4.2e-10
49	208796	F	49	507374	-1	9.19e-17	43	130256	F	43	155127	-3	6.92e-11
49	238029	P	49	437983	-1	9.19e-17	42	80959	P	42	434185	0	5.04e-15
49	321333	F	49	353135	-1	9.19e-17	42	152605	F	42	467454	0	5.04e-15
49	361676	P	49	433235	-1	9.19e-17	42	312648	P	42	531269	0	5.04e-15
55	50649	P	55	795482	-3	1.08e-16	42	32644	F	42	46178	-1	6.35e-13
55	168519	P	55	234812	-3	1.08e-16	42	112290	P	42	124263	-2	3.91e-11
55	177550	P	55	646197	-3	1.08e-16	42	210840	P	42	347244	-3	1.56e-09
55	272877	P	55	405937	-3	1.08e-16	42	296257	P	42	349671	-3	1.56e-09
52	90590	F	52	318673	-2	1.17e-16	42	331648	F	42	517868	-3	1.56e-09
52	115711	P	52	707084	-2	1.17e-16	42	26647	P	42	123004	0	8.3e-16
52	248744	F	52	248778	-2	1.17e-16	42	150324	P	42	204001	0	8.3e-16
52	336838	F	52	557602	-2	1.17e-16	42	46995	P	42	160548	-3	2.57e-10
45	50654	F	45	401819	0	1.6e-16	41	292611	F	41	441176	0	2.02e-14
45	147530	F	45	474012	0	1.6e-16	41	312649	P	41	470220	0	2.02e-14
45	187871	F	45	809324	0	1.6e-16	41	340208	F	41	470220	0	2.02e-14
45	402099	F	45	838666	0	1.6e-16	41	141850	P	41	406251	-1	2.48e-12
45	437642	P	45	474012	0	1.6e-16	41	3922	P	41	528414	-2	1.49e-10
45	665420	P	45	815813	0	1.6e-16	41	180060	P	41	571521	-2	1.49e-10
45	790431	F	45	838666	0	1.6e-16	41	255878	P	41	392204	-2	1.49e-10
48	39713	F	48	471077	-1	3.6e-16	41	141798	P	41	406303	-3	5.8e-09
48	39713	F	48	665422	-1	3.6e-16	41	253991	P	41	395720	-3	5.8e-09
48	47275	P	48	147527	-1	3.6e-16	41	67312	F	41	128082	-2	2.45e-11
48	47275	F	48	437642	-1	3.6e-16	41	118882	F	41	218113	-2	2.45e-11
48	47275	P	48	510004	-1	3.6e-16	41	22588	P	41	135363	-3	9.56e-10
48	147186	P	48	336840	-1	3.6e-16	41	25639	P	41	218333	-3	9.56e-10
48	147186	F	48	838631	-1	3.6e-16	41	224904	P	41	226537	-3	9.56e-10
48	147527	F	48	398102	-1	3.6e-16	40	10084	P	40	93074	0	8.06e-14
48	233053	P	48	296289	-1	3.6e-16	40	10084	P	40	159195	0	8.06e-14
48	336840	F	48	437983	-1	3.6e-16	40	50737	F	40	93074	0	8.06e-14
48	398102	P	48	437642	-1	3.6e-16	40	50737	F	40	159195	0	8.06e-14
48	437983	P	48	838631	-1	3.6e-16	40	92096	P	40	456241	0	8.06e-14
48	659121	F	48	721682	-1	3.6e-16	40	92096	P	40	583861	0	8.06e-14
54	39713	P	54	474003	-3	4.09e-16	40	93074	P	40	135111	0	8.06e-14
51	50647	F	51	343995	-2	4.49e-16	40	93074	F	40	177956	0	8.06e-14
51	377461	P	51	559342	-2	4.49e-16	40	93074	P	40	192385	0	8.06e-14
44	3417	F	44	99638	0	6.4e-16	40	93074	F	40	199799	0	8.06e-14
44	3417	F	44	532503	0	6.4e-16	40	93074	P	40	238878	0	8.06e-14
44	147190	F	44	589746	0	6.4e-16	40	93074	F	40	291043	0	8.06e-14
44	147530	F	44	307661	0	6.4e-16	40	93074	P	40	334511	0	8.06e-14
44	187871	P	44	559433	0	6.4e-16	40	93074	P	40	367382	0	8.06e-14
44	238065	P	44	467068	0	6.4e-16	40	93074	F	40	389959	0	8.06e-14
44	238065	P	44	707133	0	6.4e-16	40	93074	P	40	392978	0	8.06e-14
44	238065	F	44	719475	0	6.4e-16	40	93074	F	40	466078	0	8.06e-14
44	307661	P	44	437643	0	6.4e-16	40	93074	F	40	564308	0	8.06e-14
44	307661	P	44	471078	0	6.4e-16	40	93074	P	40	567404	0	8.06e-14
44	307661	F	44	474012	0	6.4e-16	40	135111	P	40	159195	0	8.06e-14
44	307661	F	44	510007	0	6.4e-16	40	159195	F	40	177956	0	8.06e-14
44	307661	P	44	665423	0	6.4e-16	40	159195	P	40	192385	0	8.06e-14
44	437983	P	44	589746	0	6.4e-16	40	159195	F	40	199799	0	8.06e-14
44	471076	P	44	815813	0	6.4e-16	40	159195	P	40	238878	0	8.06e-14
44	474014	F	44	815813	0	6.4e-16	40	159195	F	40	291043	0	8.06e-14
44	510009	F	44	815813	0	6.4e-16	40	159195	P	40	334511	0	8.06e-14
44	588383	P	44	657262	0	6.4e-16	40	159195	P	40	367382	0	8.06e-14
44	719475	F	44	838666	0	6.4e-16	40	159195	F	40	389959	0	8.06e-14
47	39713	P	47	147528	-1	1.41e-15	40	159195	P	40	392978	0	8.06e-14
47	39713	F	47	437642	-1	1.41e-15	40	159195	F	40	466078	0	8.06e-14
47	39713	P	47	510005	-1	1.41e-15	40	159195	F	40	564308	0	8.06e-14
47	82719	P	47	516732	-1	1.41e-15	40	159195	P	40	567404	0	8.06e-14
53	48554	P	53	805062	-3	1.55e-15	40	159245	P	40	470205	0	8.06e-14
53	335306	P	53	371899	-3	1.55e-15	40	312650	P	40	396926	0	8.06e-14
50	57945	P	50	238029	-2	1.72e-15	40	340208	F	40	396926	0	8.06e-14
50	238030	P	50	557602	-2	1.72e-15	40	434689	P	40	522901	0	8.06e-14
50	557602	P	50	838631	-2	1.72e-15	40	360024	F	40	426969	-1	9.68e-12
50	574975	P	50	654145	-2	1.72e-15	40	482162	F	40	486660	-2	5.66e-10
43	39649	P	43	182094	0	2.56e-15	40	141809	P	40	406293	-3	2.15e-08
43	47275	F	43	471077	0	2.56e-15	40	390570	P	40	560260	-3	2.15e-08
43	47275	P	43	474014	0	2.56e-15	40	54844	F	40	96261	0	1.33e-14
43	47275	F	43	665422	0	2.56e-15	40	54844	F	40	112477	0	1.33e-14
43	47275	P	43	815813	0	2.56e-15	40	54844	P	40	119801	0	1.33e-14
43	50599	P	43	350222	0	2.56e-15	40	54844	P	40	137228	0	1.33e-14
43	71727	F	43	471077	0	2.56e-15	40	54844	F	40	230884	0	1.33e-14
43	71727	P	43	474014	0	2.56e-15	40	54844	F	40	238896	0	1.33e-14
43	71727	F	43	665422	0	2.56e-15	40	204818	F	40	236772	0	1.33e-14
43	71727	P	43	815813	0	2.56e-15	39	83817	P	39	281160	0	3.23e-13
43	147532	P	43	338312	0	2.56e-15	39	169991	F	39	330449	0	3.23e-13
43	147532	F	43	815813	0	2.56e-15	39	394451	P	39	527256	0	3.23e-13
43	164017	P	43	481308	0	2.56e-15	39	130216	F	39	155087	-3	1.31e-08
43	317823	F	43	508127	0	2.56e-15	38	10084	P	38	102275	0	1.29e-12
43	338312	F	43	437642	0	2.56e-15	38	10084	F	38	244257	0	1.29e-12
43	338312	F	43	471077	0	2.56e-15	38	10084	P	38	345427	0	1.29e-12
43	338312	P	43	474014	0	2.56e-15	38	41926	F	38	93076	0	1.29e-12
43	338312	P	43	510009	0	2.56e-15	38	41926	F	38	159197	0	1.29e-12
43	338312	F	43	665422	0	2.56e-15	38	50739	F	38	102275	0	1.29e-12
43	338312	P	43	815813	0	2.56e-15	38	50739	P	38	244257	0	1.29e-12
43	398107	P	43	471077	0	2.56e-15	38	50739	F	38	345427	0	1.29e-12
43	398107	F	43	474014	0	2.56e-15	38	58471	F	38	338805	0	1.29e-12
43	398107	P	43	665422	0	2.56e-15	38	102275	P	38	135111	0	1.29e-12
43	398107	F	43	815813	0	2.56e-15	38	102275	F	38	177958	0	1.29e-12
43	437642	P	43	815813	0	2.56e-15	38	102275	P	38	192385	0	1.29e-12
43	455352	P	43	719432	0	2.56e-15	38	102275	F	38	199801	0	1.29e-12
43	594771	F	43	639610	0	2.56e-15	38	102275	P	38	238878	0	1.29e-12
46	155128	P	46	455291	-1	5.52e-15	38	102275	F	38	291045	0	1.29e-12
46	155128	P	46	594835	-1	5.52e-15	38	102275	P	38	334511	0	1.29e-12
46	194378	F	46	792954	-1	5.52e-15	38	102275	P	38	367382	0	1.29e-12
46	335382	P	46	371825	-1	5.52e-15	38	102275	F	38	389961	0	1.29e-12
46	495911	F	46	792954	-1	5.52e-15	38	102275	P	38	392978	0	1.29e-12
52	35043	P	52	148329	-3	5.83e-15	38	102275	F	38	466080	0	1.29e-12
52	35043	F	52	436836	-3	5.83e-15	38	102275	F	38	564310	0	1.29e-12
52	340119	P	52	471806	-3	5.83e-15	38	102275	P	38	567404	0	1.29e-12
52	743888	F	52	837823	-3	5.83e-15	38	135111	F	38	244257	0	1.29e-12
49	39711	F	49	47273	-2	6.62e-15	38	135111	P	38	345427	0	1.29e-12
49	57945	F	49	336839	-2	6.62e-15	38	158413	P	38	393869	0	1.29e-12
49	57945	P	49	838631	-2	6.62e-15	38	177958	P	38	244257	0	1.29e-12
49	125287	F	49	195658	-2	6.62e-15	38	177958	F	38	345427	0	1.29e-12
49	125287	F	49	497191	-2	6.62e-15	38	192385	F	38	244257	0	1.29e-12
49	147185	F	49	516731	-2	6.62e-15	38	192385	P	38	345427	0	1.29e-12
49	437983	P	49	516731	-2	6.62e-15	38	199801	P	38	244257	0	1.29e-12
42	47276	P	42	307663	0	1.02e-14	38	199801	F	38	345427	0	1.29e-12
42	71728	P	42	307663	0	1.02e-14	38	238878	F	38	244257	0	1.29e-12
42	72785	F	42	413433	0	1.02e-14	38	238878	P	38	345427	0	1.29e-12
42	82733	P	42	255672	0	1.02e-14	38	244257	P	38	291045	0	1.29e-12
42	220949	F	42	677937	0	1.02e-14	38	244257	F	38	334511	0	1.29e-12
42	244060	F	42	516743	0	1.02e-14	38	244257	F	38	367382	0	1.29e-12
42	256390	F	42	274064	0	1.02e-14	38	244257	P	38	389961	0	1.29e-12
42	307663	P	42	338313	0	1.02e-14	38	244257	F	38	392978	0	1.29e-12
42	307663	F	42	398107	0	1.02e-14	38	244257	P	38	466080	0	1.29e-12
42	307663	F	42	815813	0	1.02e-14	38	244257	P	38	564310	0	1.29e-12
42	519792	P	42	588273	0	1.02e-14	38	244257	F	38	567404	0	1.29e-12
42	652908	F	42	698072	0	1.02e-14	38	291045	F	38	345427	0	1.29e-12
45	59782	P	45	106507	-1	2.16e-14	38	334511	P	38	345427	0	1.29e-12
45	269664	F	45	289091	-1	2.16e-14	38	345427	P	38	367382	0	1.29e-12
51	50654	P	51	204964	-3	2.2e-14	38	345427	F	38	389961	0	1.29e-12
51	50654	P	51	506497	-3	2.2e-14	38	345427	P	38	392978	0	1.29e-12
48	39712	P	48	398103	-2	2.54e-14	38	345427	F	38	466080	0	1.29e-12
41	94044	P	41	524143	0	4.1e-14	38	345427	F	38	564310	0	1.29e-12
41	109229	F	41	455352	0	4.1e-14	38	345427	P	38	567404	0	1.29e-12
41	402058	P	41	455352	0	4.1e-14	38	83260	F	38	401827	-1	1.47e-10
41	455352	F	41	467170	0	4.1e-14	38	119630	P	38	294257	-1	1.47e-10
41	455352	F	41	594925	0	4.1e-14	38	174554	F	38	313163	-1	1.47e-10
41	455352	F	41	639362	0	4.1e-14	38	456294	P	38	472127	-2	8.16e-09
41	455352	F	41	707177	0	4.1e-14	38	472127	P	38	583914	-2	8.16e-09
41	665418	P	41	790439	0	4.1e-14	38	92971	P	38	321449	-3	2.94e-07
50	21968	P	50	508006	-3	8.27e-14	38	208739	P	38	307697	-3	2.94e-07
50	50640	P	50	204979	-3	8.27e-14	38	96263	P	38	227063	0	2.13e-13
50	50640	P	50	506512	-3	8.27e-14	38	112479	P	38	227063	0	2.13e-13
50	161552	F	50	481065	-3	8.27e-14	38	119801	F	38	227063	0	2.13e-13
50	270936	F	50	439151	-3	8.27e-14	38	137228	F	38	227063	0	2.13e-13
44	39712	F	44	338311	-1	8.45e-14	38	227063	P	38	230886	0	2.13e-13
44	39714	P	44	307661	-1	8.45e-14	38	227063	P	38	238898	0	2.13e-13
44	335331	P	44	371883	-1	8.45e-14	37	5548	P	37	168876	0	5.16e-12
44	344002	F	44	401819	-1	8.45e-14	37	35471	P	37	489138	0	5.16e-12
47	39713	F	47	71727	-2	9.73e-14	37	333503	F	37	411215	0	5.16e-12
47	82719	P	47	238030	-2	9.73e-14	37	349110	P	37	553278	0	5.16e-12
47	82719	F	47	336841	-2	9.73e-14	37	514139	F	37	523588	0	5.16e-12
47	82719	P	47	838631	-2	9.73e-14	37	198169	F	37	247669	-1	5.73e-10
40	39637	P	40	719529	0	1.64e-13	37	492486	F	37	563104	-1	5.73e-10
40	98062	F	40	706113	0	1.64e-13	37	119694	P	37	294202	-2	3.09e-08
40	120612	F	40	272585	0	1.64e-13	37	83476	F	37	402032	-3	1.08e-06
40	147194	F	40	238038	0	1.64e-13	37	157035	P	37	210839	-3	1.08e-06
40	147194	P	40	336840	0	1.64e-13	37	179818	P	37	571776	-3	1.08e-06
40	147194	F	40	838639	0	1.64e-13	37	473420	F	37	533865	-3	1.08e-06
40	155135	F	40	719529	0	1.64e-13	37	24962	P	37	198937	-3	1.78e-07
40	156690	F	40	471074	0	1.64e-13	36	33252	F	36	445042	0	2.06e-11
40	156690	P	40	474020	0	1.64e-13	36	201819	F	36	203499	0	2.06e-11
40	156690	P	40	510015	0	1.64e-13	36	446752	P	36	454822	0	2.06e-11
40	182094	P	40	559445	0	1.64e-13	36	446752	P	36	582442	0	2.06e-11
40	238038	P	40	437983	0	1.64e-13	36	454822	P	36	574372	0	2.06e-11
40	238038	F	40	589750	0	1.64e-13	36	574372	P	36	582442	0	2.06e-11
40	336840	P	40	589750	0	1.64e-13	36	54000	P	36	427031	-1	2.23e-09
40	455290	F	40	707083	0	1.64e-13	36	190364	P	36	413156	-1	2.23e-09
40	467112	P	40	516756	0	1.64e-13	36	210844	F	36	396971	-1	2.23e-09
40	467141	P	40	516756	0	1.64e-13	36	267140	P	36	344931	-2	1.17e-07
40	516818	F	40	719529	0	1.64e-13	36	253882	F	36	492486	-3	3.98e-06
40	530927	F	40	706113	0	1.64e-13	36	277509	P	36	364014	-3	3.98e-06
40	589750	F	40	838639	0	1.64e-13	36	369228	F	36	398147	-3	3.98e-06
40	639314	P	40	815819	0	1.64e-13	36	118911	F	36	218142	-2	1.93e-08
49	57946	P	49	147185	-3	3.11e-13	36	130205	F	36	155076	-3	6.56e-07
49	57946	F	49	437983	-3	3.11e-13	35	395032	P	35	482796	0	8.26e-11
49	343997	P	49	795488	-3	3.11e-13	35	457683	P	35	489138	0	8.26e-11
43	39713	P	43	815813	-1	3.3e-13	35	83498	F	35	402054	-2	4.42e-07
43	248743	F	43	471076	-1	3.3e-13	35	111804	P	35	157090	-3	1.46e-05
43	248743	P	43	474015	-1	3.3e-13	35	241403	P	35	331150	-3	1.46e-05
43	248743	P	43	510010	-1	3.3e-13	35	456304	P	35	472120	-3	1.46e-05
43	248743	F	43	665421	-1	3.3e-13	35	47031	P	35	160513	0	1.36e-11
43	248743	P	43	815814	-1	3.3e-13	35	17547	P	35	123899	-2	7.29e-08
43	260033	P	43	441523	-1	3.3e-13	35	47055	P	35	160483	-2	7.29e-08
43	519158	F	43	597684	-1	3.3e-13	35	82921	P	35	135428	-2	7.29e-08
46	238041	F	46	244060	-2	3.73e-13	35	100452	F	35	135428	-2	7.29e-08
46	244060	P	46	336831	-2	3.73e-13	35	135428	P	35	175079	-2	7.29e-08
46	244060	F	46	838642	-2	3.73e-13	35	130224	F	35	155095	-3	2.4e-06
46	248774	F	46	338308	-2	3.73e-13	34	11568	P	34	271339	0	3.3e-10
46	301730	P	46	757084	-2	3.73e-13	34	113631	P	34	558696	0	3.3e-10
46	429792	F	46	813954	-2	3.73e-13	34	157141	P	34	277615	0	3.3e-10
39	39649	F	39	109150	0	6.56e-13	34	382235	F	34	446420	0	3.3e-10
39	39711	P	39	838674	0	6.56e-13	34	382235	F	34	574040	0	3.3e-10
39	47273	P	39	838674	0	6.56e-13	34	440787	F	34	451991	0	3.3e-10
39	107481	P	39	307660	0	6.56e-13	34	440787	F	34	579611	0	3.3e-10
39	109211	F	39	683259	0	6.56e-13	34	307625	F	34	368516	-1	3.37e-08
39	156720	F	39	683259	0	6.56e-13	34	368289	P	34	467081	-1	3.37e-08
39	182098	F	39	516807	0	6.56e-13	34	69578	F	34	359829	-2	1.67e-06
39	204903	F	39	469644	0	6.56e-13	34	148871	F	34	551345	-2	1.67e-06
39	238073	P	39	665420	0	6.56e-13	34	277426	P	34	364101	-2	1.67e-06
39	238073	F	39	815819	0	6.56e-13	34	277557	P	34	363970	-2	1.67e-06
39	289048	P	39	824523	0	6.56e-13	34	312003	F	34	471796	-2	1.67e-06
39	294139	P	39	414652	0	6.56e-13	34	369240	F	34	398159	-2	1.67e-06
39	402078	P	39	683259	0	6.56e-13	34	170352	P	34	350823	-3	5.34e-05
39	402107	P	39	471075	0	6.56e-13	34	24965	F	34	119849	-2	2.75e-07
39	402107	F	39	474020	0	6.56e-13	34	49087	F	34	202549	-3	8.79e-06
39	402107	F	39	510015	0	6.56e-13	34	119849	P	34	198937	-3	8.79e-06
39	467094	F	39	683259	0	6.56e-13	33	259121	F	33	396934	0	1.32e-09
39	467123	F	39	683259	0	6.56e-13	33	277591	P	33	363938	0	1.32e-09
39	467152	F	39	683259	0	6.56e-13	33	434809	P	33	522794	0	1.32e-09
39	469644	F	39	506436	0	6.56e-13	33	112299	P	33	124263	-1	1.31e-07
39	516743	P	39	557602	0	6.56e-13	33	157635	P	33	460827	-1	1.31e-07
39	594907	F	39	683259	0	6.56e-13	33	23054	P	33	394066	-2	6.28e-06
39	639315	F	39	665420	0	6.56e-13	33	92985	F	33	234630	-2	6.28e-06
39	639344	F	39	683259	0	6.56e-13	33	191384	F	33	328597	-2	6.28e-06
39	683259	F	39	707159	0	6.56e-13	33	245952	P	33	472522	-2	6.28e-06
39	683259	P	39	719454	0	6.56e-13	33	504644	P	33	527343	-2	6.28e-06
39	683259	P	39	790410	0	6.56e-13	33	105406	P	33	206548	-3	0.000195
39	683259	P	39	809259	0	6.56e-13	33	289451	P	33	352452	-3	0.000195
39	790439	F	39	815819	0	6.56e-13	33	347254	F	33	527336	-3	0.000195
48	82742	F	48	248772	-3	1.17e-12	33	360047	F	33	426992	-3	0.000195
48	147186	F	48	244049	-3	1.17e-12	33	382590	P	33	456691	-3	0.000195
48	147186	P	48	557604	-3	1.17e-12	33	382590	P	33	584311	-3	0.000195
48	177499	P	48	646255	-3	1.17e-12	33	456058	P	33	456257	-3	0.000195
48	244049	P	48	437983	-3	1.17e-12	33	456058	P	33	583877	-3	0.000195
48	401149	P	48	710008	-3	1.17e-12	33	456257	P	33	583678	-3	0.000195
48	437983	F	48	557604	-3	1.17e-12	33	583678	P	33	583877	-3	0.000195
48	516736	F	48	589746	-3	1.17e-12	33	22596	P	33	135363	-2	1.03e-06
42	29859	F	42	524383	-1	1.29e-12	33	24965	P	33	96220	-2	1.03e-06
42	47275	F	42	248744	-1	1.29e-12	33	24965	P	33	238855	-2	1.03e-06
42	47275	F	42	248778	-1	1.29e-12	33	25647	P	33	218333	-2	1.03e-06
42	71727	F	42	248744	-1	1.29e-12	33	128090	F	33	173446	-2	1.03e-06
42	71727	F	42	248778	-1	1.29e-12	33	47044	P	33	221138	-3	3.21e-05
42	115598	P	42	295936	-1	1.29e-12	33	198938	F	33	238855	-3	3.21e-05
42	147533	P	42	248744	-1	1.29e-12	32	154292	F	32	545333	0	5.29e-09
42	147533	P	42	248778	-1	1.29e-12	32	259121	P	32	312650	0	5.29e-09
42	248744	F	42	338312	-1	1.29e-12	32	259121	F	32	340216	0	5.29e-09
42	248744	P	42	398108	-1	1.29e-12	32	259121	F	32	470228	0	5.29e-09
42	248744	F	42	437642	-1	1.29e-12	32	259121	F	32	531277	0	5.29e-09
42	248778	P	42	398108	-1	1.29e-12	32	269285	F	32	300904	0	5.29e-09
42	248778	F	42	437642	-1	1.29e-12	32	19839	P	32	86104	-1	5.07e-07
42	248778	F	42	471077	-1	1.29e-12	32	482170	F	32	486668	-1	5.07e-07
42	248778	P	42	474015	-1	1.29e-12	32	23030	P	32	394086	-2	2.36e-05
42	248778	P	42	510010	-1	1.29e-12	32	93124	P	32	259106	-2	2.36e-05
42	248778	F	42	665422	-1	1.29e-12	32	102323	P	32	259106	-2	2.36e-05
42	248778	P	42	815814	-1	1.29e-12	32	122734	F	32	284844	-2	2.36e-05
42	400633	P	42	500746	-1	1.29e-12	32	159255	P	32	192330	-2	2.36e-05
42	433747	F	42	561945	-1	1.29e-12	32	192330	F	32	396909	-2	2.36e-05
42	660894	P	42	776719	-1	1.29e-12	32	244215	F	32	259106	-2	2.36e-05
45	107472	F	45	338310	-2	1.43e-12	32	292357	R	32	292357	-2	2.36e-05
45	107472	P	45	398107	-2	1.43e-12	32	65572	F	32	571321	-3	0.000708
38	82756	P	38	474011	0	2.62e-12	32	67583	P	32	384920	-3	0.000708
38	104967	P	38	786050	0	2.62e-12	32	157039	F	32	527336	-3	0.000708
38	107481	P	38	147530	0	2.62e-12	32	157489	P	32	460972	-3	0.000708
38	107481	F	38	437649	0	2.62e-12	32	221455	P	32	303309	-3	0.000708
38	107481	F	38	471084	0	2.62e-12	32	312656	P	32	317571	-3	0.000708
38	107481	P	38	474012	0	2.62e-12	32	317571	F	32	340210	-3	0.000708
38	107481	P	38	510007	0	2.62e-12	32	317571	F	32	396928	-3	0.000708
38	107481	F	38	665429	0	2.62e-12	32	317571	F	32	470222	-3	0.000708
38	156692	F	38	665421	0	2.62e-12	32	317571	F	32	531271	-3	0.000708
38	156692	P	38	815819	0	2.62e-12	32	373164	P	32	452639	-3	0.000708
38	156711	P	38	516756	0	2.62e-12	32	373164	P	32	580259	-3	0.000708
38	238073	P	38	471076	0	2.62e-12	32	414988	F	32	508246	-3	0.000708
38	238073	F	38	474020	0	2.62e-12	32	456692	F	32	516478	-3	0.000708
38	238073	F	38	510015	0	2.62e-12	32	516478	F	32	584312	-3	0.000708
38	239701	P	38	246307	0	2.62e-12	32	157947	P	32	167451	0	8.71e-10
38	335390	P	38	371825	0	2.62e-12	32	24965	P	32	230844	-2	3.89e-06
38	338311	P	38	838674	0	2.62e-12	32	51049	F	32	82654	-2	3.89e-06
38	379331	F	38	559443	0	2.62e-12	32	51049	F	32	174812	-2	3.89e-06
38	398113	F	38	838674	0	2.62e-12	32	22812	F	32	96269	-3	0.000117
38	402088	F	38	516756	0	2.62e-12	32	22812	F	32	112485	-3	0.000117
38	402107	P	38	665421	0	2.62e-12	32	22812	P	32	119801	-3	0.000117
38	402107	F	38	815819	0	2.62e-12	32	22812	P	32	137228	-3	0.000117
38	455303	F	38	559443	0	2.62e-12	32	22812	F	32	230892	-3	0.000117
38	467085	P	38	516756	0	2.62e-12	32	22812	F	32	238904	-3	0.000117
38	471076	F	38	639316	0	2.62e-12	32	130246	F	32	155117	-3	0.000117
38	471076	P	38	790439	0	2.62e-12	32	198939	F	32	230844	-3	0.000117
38	474020	P	38	639316	0	2.62e-12	32	201609	P	32	232344	-3	0.000117
38	474020	F	38	790439	0	2.62e-12	31	6570	F	31	152357	0	2.11e-08
38	510015	P	38	639316	0	2.62e-12	31	32655	F	31	46189	0	2.11e-08
38	510015	F	38	790439	0	2.62e-12	31	90948	F	31	264494	0	2.11e-08
38	516756	P	38	639335	0	2.62e-12	31	159245	P	31	531263	0	2.11e-08
38	516756	P	38	707150	0	2.62e-12	31	396968	P	31	527336	-1	1.97e-06
38	516756	F	38	719464	0	2.62e-12	31	21263	P	31	455721	-2	8.85e-05
38	516756	F	38	790420	0	2.62e-12	31	21263	P	31	583341	-2	8.85e-05
38	537832	P	38	786050	0	2.62e-12	31	83772	P	31	281217	-2	8.85e-05
38	559443	F	38	594847	0	2.62e-12	31	110008	P	31	247781	-2	8.85e-05
38	609103	P	38	773875	0	2.62e-12	31	234538	F	31	472777	-2	8.85e-05
38	673143	F	38	837224	0	2.62e-12	31	253772	F	31	303609	-2	8.85e-05
47	82719	P	47	147186	-3	4.38e-12	31	266582	F	31	274165	-2	8.85e-05
47	82719	F	47	437984	-3	4.38e-12	31	14121	P	31	14443	-3	0.00257
47	82744	F	47	338308	-3	4.38e-12	31	55670	F	31	563634	-3	0.00257
41	248745	P	41	307664	-1	5.04e-12	31	59191	P	31	168727	-3	0.00257
41	351084	F	41	707674	-1	5.04e-12	31	63905	F	31	261376	-3	0.00257
44	22272	P	44	507695	-2	5.45e-12	31	105260	P	31	508056	-3	0.00257
44	100471	P	44	730988	-2	5.45e-12	31	146476	P	31	269061	-3	0.00257
44	250313	F	44	322934	-2	5.45e-12	31	159040	P	31	272009	-3	0.00257
44	401819	P	44	795488	-2	5.45e-12	31	168343	F	31	220401	-3	0.00257
44	533336	P	44	730988	-2	5.45e-12	31	171859	P	31	428156	-3	0.00257
37	9237	P	37	603974	0	1.05e-11	31	207689	F	31	391341	-3	0.00257
37	31442	F	37	192245	0	1.05e-11	31	210743	P	31	347294	-3	0.00257
37	39713	F	37	156693	0	1.05e-11	31	211989	P	31	485836	-3	0.00257
37	39713	P	37	238073	0	1.05e-11	31	230549	P	31	456454	-3	0.00257
37	39713	P	37	402107	0	1.05e-11	31	230549	P	31	584074	-3	0.00257
37	39713	F	37	639317	0	1.05e-11	31	230831	P	31	455836	-3	0.00257
37	39713	P	37	790439	0	1.05e-11	31	230831	P	31	583456	-3	0.00257
37	47275	F	37	156693	0	1.05e-11	31	347294	F	31	527434	-3	0.00257
37	47275	P	37	238073	0	1.05e-11	31	359967	F	31	426916	-3	0.00257
37	47275	P	37	402107	0	1.05e-11	31	149609	P	31	234169	-1	3.24e-07
37	47275	F	37	639317	0	1.05e-11	31	18996	F	31	24966	-2	1.46e-05
37	47275	P	37	790439	0	1.05e-11	31	24941	P	31	27563	-2	1.46e-05
37	71727	F	37	156693	0	1.05e-11	31	83340	P	31	232275	-2	1.46e-05
37	71727	P	37	238073	0	1.05e-11	31	175498	P	31	232275	-2	1.46e-05
37	71727	P	37	402107	0	1.05e-11	31	82996	P	31	100403	-3	0.000423
37	71727	F	37	639317	0	1.05e-11	31	87088	P	31	155162	-3	0.000423
37	71727	P	37	790439	0	1.05e-11	31	100403	P	31	175154	-3	0.000423
37	71727	P	37	838674	0	1.05e-11	31	110706	F	31	164079	-3	0.000423
37	82756	F	37	107482	0	1.05e-11	31	155162	P	31	179246	-3	0.000423
37	82756	P	37	147530	0	1.05e-11	30	214532	P	30	472984	0	8.46e-08
37	82756	P	37	307661	0	1.05e-11	30	312043	F	30	471837	0	8.46e-08
37	82756	F	37	437650	0	1.05e-11	30	38720	F	30	83744	-1	7.61e-06
37	82756	F	37	471085	0	1.05e-11	30	160110	P	30	170975	-1	7.61e-06
37	82756	P	37	510007	0	1.05e-11	30	210835	F	30	379747	-1	7.61e-06
37	82756	F	37	665430	0	1.05e-11	30	219978	F	30	334558	-1	7.61e-06
37	147538	P	37	156693	0	1.05e-11	30	230847	P	30	455821	-1	7.61e-06
37	147538	F	37	238073	0	1.05e-11	30	230847	P	30	583441	-1	7.61e-06
37	147538	F	37	402107	0	1.05e-11	30	253888	F	30	563110	-1	7.61e-06
37	147538	P	37	639317	0	1.05e-11	30	27416	F	30	536600	-2	0.000331
37	147538	F	37	790439	0	1.05e-11	30	50695	P	30	56853	-2	0.000331
37	147538	F	37	838674	0	1.05e-11	30	56853	F	30	238930	-2	0.000331
37	155123	F	37	187866	0	1.05e-11	30	56853	P	30	466036	-2	0.000331
37	156693	F	37	338312	0	1.05e-11	30	56853	P	30	564266	-2	0.000331
37	156693	P	37	398113	0	1.05e-11	30	64912	F	30	275343	-2	0.000331
37	156693	F	37	437642	0	1.05e-11	30	83377	F	30	401938	-2	0.000331
37	194387	F	37	792963	0	1.05e-11	30	106942	P	30	119377	-2	0.000331
37	238073	P	37	338312	0	1.05e-11	30	107198	P	30	456628	-2	0.000331
37	238073	F	37	398113	0	1.05e-11	30	107198	P	30	584248	-2	0.000331
37	238073	P	37	437642	0	1.05e-11	30	155285	P	30	442215	-2	0.000331
37	248783	P	37	307664	0	1.05e-11	30	157139	F	30	527197	-2	0.000331
37	252649	F	37	758376	0	1.05e-11	30	159119	F	30	214645	-2	0.000331
37	307669	P	37	336808	0	1.05e-11	30	163892	P	30	392797	-2	0.000331
37	307669	P	37	467067	0	1.05e-11	30	192333	F	30	470206	-2	0.000331
37	338312	P	37	402107	0	1.05e-11	30	215413	F	30	249452	-2	0.000331
37	338312	F	37	639317	0	1.05e-11	30	239919	P	30	502325	-2	0.000331
37	338312	P	37	790439	0	1.05e-11	30	254002	P	30	395720	-2	0.000331
37	398113	F	37	402107	0	1.05e-11	30	274123	F	30	393869	-2	0.000331
37	398113	P	37	639317	0	1.05e-11	30	300181	P	30	559466	-2	0.000331
37	398113	F	37	790439	0	1.05e-11	30	308678	P	30	564701	-2	0.000331
37	402107	P	37	437642	0	1.05e-11	30	317573	F	30	489136	-2	0.000331
37	437642	F	37	639317	0	1.05e-11	30	331139	P	30	456658	-2	0.000331
37	437642	P	37	790439	0	1.05e-11	30	331139	P	30	584278	-2	0.000331
37	437642	P	37	838674	0	1.05e-11	30	359952	F	30	426901	-2	0.000331
37	471077	P	37	838674	0	1.05e-11	30	372261	P	30	442210	-2	0.000331
37	474020	F	37	838674	0	1.05e-11	30	390580	P	30	560260	-2	0.000331
37	495920	F	37	792963	0	1.05e-11	30	456065	F	30	528954	-2	0.000331
37	510015	F	37	838674	0	1.05e-11	30	472787	F	30	540694	-2	0.000331
37	571040	P	37	609103	0	1.05e-11	30	528954	F	30	583685	-2	0.000331
37	659132	F	37	721693	0	1.05e-11	30	9806	P	30	441747	-3	0.00927
37	665422	P	37	838674	0	1.05e-11	30	23357	F	30	384882	-3	0.00927
37	815819	F	37	838674	0	1.05e-11	30	35478	P	30	317575	-3	0.00927
46	7536	F	46	798653	-3	1.64e-11	30	39996	P	30	137504	-3	0.00927
46	39712	F	46	107473	-3	1.64e-11	30	56853	P	30	291001	-3	0.00927
46	75852	P	46	310853	-3	1.64e-11	30	56853	P	30	389917	-3	0.00927
46	204970	P	46	401818	-3	1.64e-11	30	56853	F	30	393030	-3	0.00927
46	340136	P	46	471795	-3	1.64e-11	30	56853	F	30	567456	-3	0.00927
46	401818	P	46	506503	-3	1.64e-11	30	72751	F	30	312163	-3	0.00927
46	428216	P	46	607321	-3	1.64e-11	30	89212	P	30	302717	-3	0.00927
40	29937	F	40	524469	-1	1.97e-11	30	92857	P	30	321499	-3	0.00927
40	39637	P	40	115724	-1	1.97e-11	30	92982	P	30	321446	-3	0.00927
40	115724	F	40	155135	-1	1.97e-11	30	93446	P	30	485235	-3	0.00927
40	115724	F	40	516818	-1	1.97e-11	30	100059	F	30	159059	-3	0.00927
40	147194	F	40	516740	-1	1.97e-11	30	105350	F	30	541676	-3	0.00927
43	343365	P	43	471350	-2	2.08e-11	30	122507	P	30	444988	-3	0.00927
43	471031	F	43	637128	-2	2.08e-11	30	126384	P	30	191511	-3	0.00927
36	39652	F	36	379333	0	4.2e-11	30	137505	F	30	362155	-3	0.00927
36	39652	F	36	455305	0	4.2e-11	30	139987	P	30	422357	-3	0.00927
36	39652	F	36	594849	0	4.2e-11	30	142278	P	30	192442	-3	0.00927
36	39652	P	36	809320	0	4.2e-11	30	143723	F	30	204071	-3	0.00927
36	39714	F	36	336809	0	4.2e-11	30	143943	P	30	357133	-3	0.00927
36	39714	F	36	467068	0	4.2e-11	30	146399	F	30	276730	-3	0.00927
36	39714	F	36	707133	0	4.2e-11	30	146483	F	30	563258	-3	0.00927
36	39714	P	36	719483	0	4.2e-11	30	148881	F	30	551355	-3	0.00927
36	41695	F	36	43378	0	4.2e-11	30	157037	P	30	396971	-3	0.00927
36	47276	F	36	336809	0	4.2e-11	30	157149	P	30	461273	-3	0.00927
36	47276	F	36	467068	0	4.2e-11	30	159245	F	30	312665	-3	0.00927
36	47276	F	36	707133	0	4.2e-11	30	172924	P	30	229716	-3	0.00927
36	47276	P	36	719483	0	4.2e-11	30	179007	P	30	480898	-3	0.00927
36	47282	F	36	107481	0	4.2e-11	30	180384	F	30	182529	-3	0.00927
36	71728	F	36	336809	0	4.2e-11	30	182529	F	30	347925	-3	0.00927
36	71728	F	36	467068	0	4.2e-11	30	191098	P	30	246109	-3	0.00927
36	71728	F	36	707133	0	4.2e-11	30	208720	P	30	307724	-3	0.00927
36	71728	P	36	719483	0	4.2e-11	30	208751	P	30	307693	-3	0.00927
36	71734	F	36	107481	0	4.2e-11	30	217649	F	30	375049	-3	0.00927
36	99485	P	36	554489	0	4.2e-11	30	219044	F	30	503013	-3	0.00927
36	107481	P	36	815813	0	4.2e-11	30	231147	P	30	455485	-3	0.00927
36	109153	F	36	559445	0	4.2e-11	30	231147	P	30	583105	-3	0.00927
36	147538	P	36	336809	0	4.2e-11	30	240748	P	30	491838	-3	0.00927
36	147538	P	36	467068	0	4.2e-11	30	285278	F	30	399534	-3	0.00927
36	147538	P	36	707133	0	4.2e-11	30	310365	P	30	540120	-3	0.00927
36	147538	F	36	719483	0	4.2e-11	30	312665	F	30	345475	-3	0.00927
36	156694	P	36	307669	0	4.2e-11	30	317575	P	30	457688	-3	0.00927
36	182098	P	36	455305	0	4.2e-11	30	328781	F	30	517690	-3	0.00927
36	182098	P	36	594849	0	4.2e-11	30	329222	F	30	566307	-3	0.00927
36	182098	F	36	809320	0	4.2e-11	30	331706	F	30	517943	-3	0.00927
36	238073	F	36	307669	0	4.2e-11	30	347252	P	30	396971	-3	0.00927
36	307669	F	36	402107	0	4.2e-11	30	347261	P	30	504647	-3	0.00927
36	307669	P	36	639318	0	4.2e-11	30	360131	P	30	472666	-3	0.00927
36	307669	P	36	707133	0	4.2e-11	30	377703	P	30	446977	-3	0.00927
36	307669	F	36	719483	0	4.2e-11	30	377703	P	30	574597	-3	0.00927
36	307669	F	36	790439	0	4.2e-11	30	379752	P	30	527338	-3	0.00927
36	307669	F	36	838674	0	4.2e-11	30	382587	P	30	516483	-3	0.00927
36	336809	F	36	338313	0	4.2e-11	30	389913	P	30	472784	-3	0.00927
36	336809	P	36	398113	0	4.2e-11	30	468668	P	30	559462	-3	0.00927
36	336809	F	36	437643	0	4.2e-11	30	472137	P	30	583912	-3	0.00927
36	336809	F	36	471078	0	4.2e-11	30	521489	F	30	526823	-3	0.00927
36	336809	P	36	474020	0	4.2e-11	30	22579	P	30	100404	-2	5.45e-05
36	336809	P	36	510015	0	4.2e-11	30	24968	F	30	182377	-2	5.45e-05
36	336809	F	36	665423	0	4.2e-11	30	46983	P	30	160572	-2	5.45e-05
36	336809	P	36	815819	0	4.2e-11	30	47063	P	30	160480	-2	5.45e-05
36	338313	F	36	467068	0	4.2e-11	30	66342	F	30	128765	-2	5.45e-05
36	338313	F	36	707133	0	4.2e-11	30	96216	F	30	198934	-2	5.45e-05
36	338313	P	36	719483	0	4.2e-11	30	182380	P	30	230840	-2	5.45e-05
36	344418	F	36	609103	0	4.2e-11	30	210762	F	30	224917	-2	5.45e-05
36	398113	P	36	467068	0	4.2e-11	30	17257	F	30	38786	-3	0.00153
36	398113	P	36	707133	0	4.2e-11	30	22542	F	30	115352	-3	0.00153
36	398113	F	36	719483	0	4.2e-11	30	22584	F	30	83001	-3	0.00153
36	437643	F	36	467068	0	4.2e-11	30	22584	F	30	175159	-3	0.00153
36	437643	F	36	707133	0	4.2e-11	30	22861	F	30	238956	-3	0.00153
36	437643	P	36	719483	0	4.2e-11	30	71490	P	30	79537	-3	0.00153
36	455352	P	36	809244	0	4.2e-11	30	82998	F	30	115411	-3	0.00153
36	467068	F	36	471078	0	4.2e-11	30	96219	P	30	182378	-3	0.00153
36	467068	P	36	474020	0	4.2e-11	30	115411	F	30	175156	-3	0.00153
36	467068	P	36	510015	0	4.2e-11	30	141559	P	30	189309	-3	0.00153
36	467068	F	36	665423	0	4.2e-11	30	182380	P	30	238852	-3	0.00153
36	467068	P	36	815819	0	4.2e-11	30	200359	P	30	215157	-3	0.00153
36	471078	F	36	707133	0	4.2e-11	30	210762	P	30	226535	-3	0.00153
36	471078	P	36	719483	0	4.2e-11	30	227016	P	30	238956	-3	0.00153
36	474020	P	36	707133	0	4.2e-11
36	474020	F	36	719483	0	4.2e-11
36	510015	P	36	707133	0	4.2e-11
36	510015	F	36	719483	0	4.2e-11
36	516807	P	36	559445	0	4.2e-11
36	532350	P	36	554489	0	4.2e-11
36	665423	F	36	707133	0	4.2e-11
36	665423	P	36	719483	0	4.2e-11
36	707133	P	36	815819	0	4.2e-11
36	719483	F	36	815819	0	4.2e-11
45	39713	F	45	82748	-3	6.13e-11
39	29818	F	39	524348	-1	7.67e-11
39	30196	F	39	652219	-1	7.67e-11
39	39638	F	39	707084	-1	7.67e-11
39	155135	P	39	707084	-1	7.67e-11
39	199246	P	39	400603	-1	7.67e-11
39	238041	P	39	557602	-1	7.67e-11
39	321813	F	39	594089	-1	7.67e-11
39	400082	P	39	452326	-1	7.67e-11
39	455291	P	39	719529	-1	7.67e-11
39	516818	P	39	707084	-1	7.67e-11
39	594835	P	39	719529	-1	7.67e-11
42	21976	P	42	508006	-2	7.94e-11
42	39713	F	42	248744	-2	7.94e-11
42	39713	F	42	248778	-2	7.94e-11
42	82713	P	42	589753	-2	7.94e-11
42	130023	F	42	766569	-2	7.94e-11
42	422099	P	42	554514	-2	7.94e-11
35	47283	F	35	82756	0	1.68e-10
35	50599	P	35	205035	0	1.68e-10
35	50599	P	35	506568	0	1.68e-10
35	71735	F	35	82756	0	1.68e-10
35	82756	P	35	398107	0	1.68e-10
35	82756	P	35	815813	0	1.68e-10
35	89821	F	35	516472	0	1.68e-10
35	107481	F	35	248785	0	1.68e-10
35	109150	P	35	155128	0	1.68e-10
35	144699	P	35	469067	0	1.68e-10
35	155128	F	35	182102	0	1.68e-10
35	156740	F	35	248796	0	1.68e-10
35	205035	F	35	795574	0	1.68e-10
35	244047	F	35	255679	0	1.68e-10
35	506568	F	35	795574	0	1.68e-10
44	83191	F	44	107994	-3	2.29e-10
44	204971	P	44	344002	-3	2.29e-10
44	204971	F	44	795488	-3	2.29e-10
44	344002	P	44	506504	-3	2.29e-10
44	427531	F	44	793396	-3	2.29e-10
44	428426	P	44	607105	-3	2.29e-10
44	506504	F	44	795488	-3	2.29e-10
44	574945	P	44	654181	-3	2.29e-10
38	35057	P	38	148329	-1	2.99e-10
38	35057	F	38	436850	-1	2.99e-10
38	79330	F	38	810405	-1	2.99e-10
38	109202	P	38	238054	-1	2.99e-10
38	109202	F	38	336826	-1	2.99e-10
38	109202	P	38	838655	-1	2.99e-10
38	156692	F	38	248743	-1	2.99e-10
38	238054	P	38	467114	-1	2.99e-10
38	238054	P	38	467143	-1	2.99e-10
38	238054	P	38	594898	-1	2.99e-10
38	238054	F	38	809269	-1	2.99e-10
38	238073	P	38	248743	-1	2.99e-10
38	248743	P	38	402107	-1	2.99e-10
38	248743	F	38	639316	-1	2.99e-10
38	248743	P	38	790439	-1	2.99e-10
38	284061	P	38	371121	-1	2.99e-10
38	336826	F	38	467114	-1	2.99e-10
38	336826	F	38	467143	-1	2.99e-10
38	336826	F	38	594898	-1	2.99e-10
38	336826	P	38	809269	-1	2.99e-10
38	429556	F	38	744766	-1	2.99e-10
38	467114	P	38	838655	-1	2.99e-10
38	467143	P	38	838655	-1	2.99e-10
38	594898	P	38	838655	-1	2.99e-10
38	809269	F	38	838655	-1	2.99e-10
41	50663	P	41	795482	-2	3.02e-10
41	88880	F	41	796609	-2	3.02e-10
41	128033	F	41	462169	-2	3.02e-10
41	244060	F	41	589753	-2	3.02e-10
41	761612	P	41	804479	-2	3.02e-10
41	797118	P	41	804479	-2	3.02e-10
34	21724	F	34	54344	0	6.71e-10
34	82756	F	34	248786	0	6.71e-10
34	156740	F	34	248762	0	6.71e-10
34	187871	P	34	379331	0	6.71e-10
34	187871	P	34	455303	0	6.71e-10
34	187871	P	34	594847	0	6.71e-10
34	318301	F	34	592798	0	6.71e-10
34	324565	F	34	442633	0	6.71e-10
34	336854	P	34	516732	0	6.71e-10
34	432409	F	34	633478	0	6.71e-10
43	21956	P	43	508025	-3	8.54e-10
43	254330	P	43	275707	-3	8.54e-10
43	311448	P	43	560397	-3	8.54e-10
43	428235	P	43	607305	-3	8.54e-10
40	130064	P	40	192245	-2	1.15e-09
37	57946	P	37	589753	-1	1.16e-09
37	114615	F	37	422511	-1	1.16e-09
37	147197	F	37	244060	-1	1.16e-09
37	147197	P	37	557604	-1	1.16e-09
37	156693	F	37	248778	-1	1.16e-09
37	238073	P	37	248778	-1	1.16e-09
37	244060	P	37	437983	-1	1.16e-09
37	247928	P	37	294751	-1	1.16e-09
37	248744	P	37	838674	-1	1.16e-09
37	248778	P	37	402107	-1	1.16e-09
37	248778	F	37	639317	-1	1.16e-09
37	248778	P	37	790439	-1	1.16e-09
37	248778	P	37	838674	-1	1.16e-09
37	256354	F	37	273956	-1	1.16e-09
37	270987	F	37	439202	-1	1.16e-09
37	557604	P	37	589753	-1	1.16e-09
33	9725	P	33	627998	0	2.69e-09
33	22372	F	33	568959	0	2.69e-09
33	57961	P	33	255681	0	2.69e-09
33	191515	F	33	321997	0	2.69e-09
33	255681	P	33	557619	0	2.69e-09
33	344404	P	33	529505	0	2.69e-09
33	433756	F	33	561954	0	2.69e-09
33	526950	F	33	724182	0	2.69e-09
33	529505	F	33	571058	0	2.69e-09
33	529505	F	33	773894	0	2.69e-09
42	177640	P	42	646120	-3	3.18e-09
42	200870	F	42	830255	-3	3.18e-09
42	284099	P	42	371085	-3	3.18e-09
42	502403	F	42	830255	-3	3.18e-09
39	31440	P	39	130067	-2	4.37e-09
39	94044	F	39	223279	-2	4.37e-09
39	115724	P	39	455291	-2	4.37e-09
39	115724	P	39	594835	-2	4.37e-09
39	124245	F	39	168678	-2	4.37e-09
39	177566	P	39	646197	-2	4.37e-09
39	192046	P	39	776486	-2	4.37e-09
39	223279	P	39	524145	-2	4.37e-09
39	571039	F	39	601388	-2	4.37e-09
36	50658	F	36	601444	-1	4.53e-09
36	134259	P	36	156305	-1	4.53e-09
36	178452	P	36	370922	-1	4.53e-09
36	248745	F	36	336809	-1	4.53e-09
36	248745	F	36	467068	-1	4.53e-09
36	248745	F	36	707133	-1	4.53e-09
36	248745	P	36	719483	-1	4.53e-09
36	336854	F	36	557618	-1	4.53e-09
36	401161	P	36	710008	-1	4.53e-09
36	401823	F	36	601444	-1	4.53e-09
32	30224	P	32	604231	0	1.07e-08
32	39652	P	32	187871	0	1.07e-08
32	57961	P	32	544341	0	1.07e-08
32	61275	P	32	350928	0	1.07e-08
32	82733	P	32	544341	0	1.07e-08
32	103617	P	32	369290	0	1.07e-08
32	109153	P	32	187871	0	1.07e-08
32	147818	F	32	219256	0	1.07e-08
32	153693	F	32	809900	0	1.07e-08
32	155128	P	32	379333	0	1.07e-08
32	155128	P	32	559445	0	1.07e-08
32	155128	F	32	809324	0	1.07e-08
32	182102	F	32	187871	0	1.07e-08
32	187871	F	32	516811	0	1.07e-08
32	219256	P	32	437367	0	1.07e-08
32	219340	F	32	281509	0	1.07e-08
32	229268	P	32	589951	0	1.07e-08
32	244050	F	32	544341	0	1.07e-08
32	248783	F	32	336813	0	1.07e-08
32	248783	F	32	467072	0	1.07e-08
32	248783	F	32	707137	0	1.07e-08
32	248783	P	32	719483	0	1.07e-08
32	326623	P	32	751412	0	1.07e-08
32	369290	P	32	536482	0	1.07e-08
32	400643	P	32	500746	0	1.07e-08
32	424203	P	32	833631	0	1.07e-08
32	544341	P	32	557619	0	1.07e-08
41	30099	F	41	652117	-3	1.18e-08
41	45245	F	41	172269	-3	1.18e-08
41	295942	P	41	726454	-3	1.18e-08
41	360474	F	41	585992	-3	1.18e-08
41	428189	P	41	607353	-3	1.18e-08
41	514673	P	41	516302	-3	1.18e-08
41	515572	P	41	724210	-3	1.18e-08
38	98011	P	38	192896	-2	1.66e-08
38	192896	P	38	530876	-2	1.66e-08
38	363416	P	38	704550	-2	1.66e-08
35	386	P	35	668660	-1	1.76e-08
35	57960	P	35	238029	-1	1.76e-08
35	61355	F	35	400567	-1	1.76e-08
35	146459	P	35	241930	-1	1.76e-08
35	147465	F	35	799064	-1	1.76e-08
35	206205	F	35	688308	-1	1.76e-08
35	344011	P	35	795488	-1	1.76e-08
35	344417	P	35	601392	-1	1.76e-08
35	401828	P	35	795488	-1	1.76e-08
35	424307	P	35	833497	-1	1.76e-08
35	437717	P	35	799064	-1	1.76e-08
35	437997	P	35	516731	-1	1.76e-08
35	574990	P	35	654145	-1	1.76e-08
35	601392	F	35	773879	-1	1.76e-08
35	790401	P	35	809898	-1	1.76e-08
31	47286	F	31	248755	0	4.3e-08
31	71738	F	31	248755	0	4.3e-08
31	82759	F	31	248755	0	4.3e-08
31	86237	P	31	588025	0	4.3e-08
31	107485	F	31	248755	0	4.3e-08
31	109216	F	31	374240	0	4.3e-08
31	156725	F	31	374240	0	4.3e-08
31	161571	F	31	481084	0	4.3e-08
31	162241	F	31	626095	0	4.3e-08
31	191485	P	31	643360	0	4.3e-08
31	248755	P	31	307664	0	4.3e-08
31	248755	F	31	338323	0	4.3e-08
31	248755	P	31	398108	0	4.3e-08
31	248755	F	31	437653	0	4.3e-08
31	248755	F	31	471088	0	4.3e-08
31	248755	P	31	474015	0	4.3e-08
31	248755	P	31	510010	0	4.3e-08
31	248755	F	31	665433	0	4.3e-08
31	248755	P	31	815814	0	4.3e-08
31	331432	P	31	704988	0	4.3e-08
31	374240	P	31	402081	0	4.3e-08
31	374240	F	31	467099	0	4.3e-08
31	374240	F	31	467128	0	4.3e-08
31	374240	F	31	467157	0	4.3e-08
31	374240	F	31	594912	0	4.3e-08
31	374240	F	31	639349	0	4.3e-08
31	374240	F	31	683264	0	4.3e-08
31	374240	F	31	707164	0	4.3e-08
31	374240	P	31	719457	0	4.3e-08
31	374240	P	31	790413	0	4.3e-08
31	374240	P	31	809262	0	4.3e-08
31	515613	P	31	724184	0	4.3e-08
31	660905	P	31	776719	0	4.3e-08
40	263549	P	40	330911	-3	4.37e-08
40	473439	F	40	635036	-3	4.37e-08
37	82748	F	37	156693	-2	6.29e-08
37	82748	P	37	238073	-2	6.29e-08
37	82748	P	37	402107	-2	6.29e-08
37	82748	F	37	639317	-2	6.29e-08
37	82748	P	37	790439	-2	6.29e-08
37	82748	P	37	838674	-2	6.29e-08
37	129975	F	37	766513	-2	6.29e-08
37	156738	P	37	601391	-2	6.29e-08
37	219308	F	37	692697	-2	6.29e-08
37	429493	F	37	744711	-2	6.29e-08
34	53354	P	34	383404	-1	6.85e-08
34	57960	F	34	336854	-1	6.85e-08
34	57960	P	34	838631	-1	6.85e-08
34	82732	P	34	238030	-1	6.85e-08
34	82732	F	34	336854	-1	6.85e-08
34	82732	P	34	838631	-1	6.85e-08
34	90608	F	34	318691	-1	6.85e-08
34	125302	F	34	195673	-1	6.85e-08
34	125302	F	34	497206	-1	6.85e-08
34	195439	P	34	520166	-1	6.85e-08
34	271857	P	34	541789	-1	6.85e-08
34	343966	P	34	760772	-1	6.85e-08
34	429804	F	34	813966	-1	6.85e-08
34	482087	F	34	554823	-1	6.85e-08
34	496972	P	34	520166	-1	6.85e-08
34	557491	F	34	559937	-1	6.85e-08
34	557618	P	34	838631	-1	6.85e-08
34	601392	P	34	609103	-1	6.85e-08
34	709387	P	34	723650	-1	6.85e-08
39	11931	F	39	734320	-3	1.62e-07
39	129388	P	39	356734	-3	1.62e-07
39	188981	P	39	278688	-3	1.62e-07
39	189025	P	39	278644	-3	1.62e-07
39	255668	F	39	544360	-3	1.62e-07
39	428435	P	39	607101	-3	1.62e-07
30	35065	P	30	148329	0	1.72e-07
30	35065	F	30	436858	0	1.72e-07
30	107481	F	30	156700	0	1.72e-07
30	107481	P	30	238073	0	1.72e-07
30	107481	F	30	336815	0	1.72e-07
30	107481	P	30	402107	0	1.72e-07
30	107481	F	30	467074	0	1.72e-07
30	107481	F	30	639324	0	1.72e-07
30	107481	F	30	707139	0	1.72e-07
30	107481	P	30	719483	0	1.72e-07
30	107481	P	30	790439	0	1.72e-07
30	107481	P	30	838674	0	1.72e-07
30	115759	F	30	153636	0	1.72e-07
30	177693	P	30	646074	0	1.72e-07
30	321352	F	30	353154	0	1.72e-07
30	344006	F	30	601444	0	1.72e-07
30	350414	P	30	355066	0	1.72e-07
30	359930	P	30	691248	0	1.72e-07
36	51363	P	36	73983	-2	2.38e-07
36	54028	F	36	210609	-2	2.38e-07
36	82749	F	36	336809	-2	2.38e-07
36	82749	F	36	467068	-2	2.38e-07
36	82749	F	36	707133	-2	2.38e-07
36	82749	P	36	719483	-2	2.38e-07
36	207307	F	36	268659	-2	2.38e-07
36	220908	F	36	677901	-2	2.38e-07
36	343182	P	36	453646	-2	2.38e-07
33	109207	P	33	244073	-1	2.66e-07
33	117024	P	33	387786	-1	2.66e-07
33	135751	F	33	333829	-1	2.66e-07
33	156716	P	33	244073	-1	2.66e-07
33	230506	P	33	642842	-1	2.66e-07
33	238030	F	33	255681	-1	2.66e-07
33	244073	F	33	402088	-1	2.66e-07
33	244073	P	33	467090	-1	2.66e-07
33	244073	P	33	467119	-1	2.66e-07
33	244073	P	33	467148	-1	2.66e-07
33	244073	P	33	594903	-1	2.66e-07
33	244073	P	33	639340	-1	2.66e-07
33	244073	P	33	707155	-1	2.66e-07
33	244073	F	33	719464	-1	2.66e-07
33	244073	F	33	790420	-1	2.66e-07
33	244073	F	33	809269	-1	2.66e-07
33	255681	P	33	336855	-1	2.66e-07
33	255681	F	33	516732	-1	2.66e-07
33	255681	F	33	838631	-1	2.66e-07
33	495366	P	33	540264	-1	2.66e-07
33	526321	F	33	593292	-1	2.66e-07
38	48681	P	38	804955	-3	5.97e-07
38	427486	F	38	793351	-3	5.97e-07
38	437997	F	38	557618	-3	5.97e-07
38	706993	P	38	820063	-3	5.97e-07
35	22321	P	35	507655	-2	8.99e-07
35	57960	P	35	147185	-2	8.99e-07
35	57960	F	35	437997	-2	8.99e-07
35	104860	P	35	786155	-2	8.99e-07
35	242134	P	35	396760	-2	8.99e-07
35	248796	P	35	601391	-2	8.99e-07
35	272897	P	35	405937	-2	8.99e-07
35	385289	P	35	494574	-2	8.99e-07
35	404881	P	35	782796	-2	8.99e-07
35	459416	F	35	667538	-2	8.99e-07
35	537725	P	35	786155	-2	8.99e-07
32	133213	F	32	335387	-1	1.03e-06
32	153693	P	32	790402	-1	1.03e-06
32	238031	F	32	544341	-1	1.03e-06
32	257921	P	32	373141	-1	1.03e-06
32	336855	P	32	544341	-1	1.03e-06
32	380739	P	32	815243	-1	1.03e-06
32	422109	P	32	554514	-1	1.03e-06
32	450931	P	32	700444	-1	1.03e-06
32	516733	F	32	544341	-1	1.03e-06
32	544341	F	32	838632	-1	1.03e-06
37	50653	P	37	592692	-3	2.2e-06
37	164080	F	37	476531	-3	2.2e-06
37	344001	P	37	592692	-3	2.2e-06
37	428282	P	37	607264	-3	2.2e-06
37	557075	P	37	725639	-3	2.2e-06
34	26712	F	34	370359	-2	3.39e-06
34	82732	P	34	147186	-2	3.39e-06
34	82732	F	34	437997	-2	3.39e-06
34	85460	P	34	429827	-2	3.39e-06
34	153688	P	34	601402	-2	3.39e-06
34	194488	P	34	602632	-2	3.39e-06
34	208962	F	34	579397	-2	3.39e-06
34	221680	F	34	678102	-2	3.39e-06
34	248762	P	34	601392	-2	3.39e-06
34	310729	P	34	486969	-2	3.39e-06
34	496021	P	34	602632	-2	3.39e-06
34	516983	P	34	721980	-2	3.39e-06
34	584543	F	34	626117	-2	3.39e-06
31	29039	F	31	669752	-1	4e-06
31	30005	F	31	652023	-1	4e-06
31	39724	F	31	248755	-1	4e-06
31	115611	P	31	295934	-1	4e-06
31	121939	F	31	702530	-1	4e-06
31	138196	P	31	570545	-1	4e-06
31	156733	F	31	809898	-1	4e-06
31	167587	F	31	706584	-1	4e-06
31	177574	P	31	646197	-1	4e-06
31	199350	P	31	761324	-1	4e-06
31	204983	P	31	601441	-1	4e-06
31	244071	P	31	683259	-1	4e-06
31	261779	F	31	638686	-1	4e-06
31	273341	F	31	406861	-1	4e-06
31	299189	P	31	414260	-1	4e-06
31	329149	P	31	728878	-1	4e-06
31	500883	P	31	761324	-1	4e-06
31	506516	P	31	601441	-1	4e-06
31	516754	P	31	683259	-1	4e-06
36	189039	P	36	278633	-3	8.09e-06
36	194498	P	36	602620	-3	8.09e-06
36	401819	P	36	592692	-3	8.09e-06
36	419634	F	36	828529	-3	8.09e-06
36	496031	P	36	602620	-3	8.09e-06
33	147186	F	33	255681	-2	1.28e-05
33	192500	F	33	721204	-2	1.28e-05
33	204990	F	33	726422	-2	1.28e-05
33	234009	F	33	728744	-2	1.28e-05
33	248742	F	33	832243	-2	1.28e-05
33	248772	P	33	544364	-2	1.28e-05
33	255681	P	33	437998	-2	1.28e-05
33	300521	P	33	707007	-2	1.28e-05
33	343188	P	33	484574	-2	1.28e-05
33	355977	F	33	785431	-2	1.28e-05
33	378289	F	33	828835	-2	1.28e-05
33	428296	P	33	607254	-2	1.28e-05
33	470035	P	33	786348	-2	1.28e-05
33	506523	F	33	726422	-2	1.28e-05
33	718489	F	33	827197	-2	1.28e-05
30	25749	F	30	804380	-1	1.55e-05
30	31441	P	30	117970	-1	1.55e-05
30	50649	P	30	350163	-1	1.55e-05
30	50649	P	30	484579	-1	1.55e-05
30	54461	F	30	639608	-1	1.55e-05
30	61722	F	30	757235	-1	1.55e-05
30	75782	P	30	595783	-1	1.55e-05
30	82765	F	30	809904	-1	1.55e-05
30	82766	F	30	153698	-1	1.55e-05
30	86704	F	30	114678	-1	1.55e-05
30	92792	P	30	418975	-1	1.55e-05
30	98492	P	30	304299	-1	1.55e-05
30	109191	P	30	601407	-1	1.55e-05
30	113511	F	30	207132	-1	1.55e-05
30	119448	P	30	833257	-1	1.55e-05
30	133144	F	30	335300	-1	1.55e-05
30	147527	P	30	153698	-1	1.55e-05
30	147983	F	30	219361	-1	1.55e-05
30	153698	F	30	437660	-1	1.55e-05
30	153698	P	30	510004	-1	1.55e-05
30	160517	F	30	491222	-1	1.55e-05
30	199256	P	30	400602	-1	1.55e-05
30	204844	F	30	592796	-1	1.55e-05
30	216190	P	30	231016	-1	1.55e-05
30	219361	P	30	437204	-1	1.55e-05
30	235468	F	30	605851	-1	1.55e-05
30	261777	F	30	670345	-1	1.55e-05
30	290716	P	30	354486	-1	1.55e-05
30	304299	P	30	531357	-1	1.55e-05
30	306759	P	30	399413	-1	1.55e-05
30	374198	P	30	767802	-1	1.55e-05
30	379371	P	30	601407	-1	1.55e-05
30	455343	P	30	601407	-1	1.55e-05
30	474009	F	30	790399	-1	1.55e-05
30	506377	F	30	592796	-1	1.55e-05
30	516774	F	30	601406	-1	1.55e-05
30	594887	P	30	601407	-1	1.55e-05
30	599720	P	30	703269	-1	1.55e-05
30	601406	F	30	809287	-1	1.55e-05
30	601444	P	30	795498	-1	1.55e-05
35	30123	F	35	652141	-3	2.97e-05
35	30166	F	35	652189	-3	2.97e-05
35	82740	P	35	544364	-3	2.97e-05
35	128333	F	35	461491	-3	2.97e-05
35	153034	F	35	568797	-3	2.97e-05
35	156739	F	35	344417	-3	2.97e-05
35	156739	P	35	571043	-3	2.97e-05
35	156739	P	35	773879	-3	2.97e-05
35	192906	P	35	530869	-3	2.97e-05
35	235489	P	35	829756	-3	2.97e-05
35	248761	F	35	609102	-3	2.97e-05
35	248795	F	35	609102	-3	2.97e-05
35	398097	P	35	809905	-3	2.97e-05
35	428445	P	35	607095	-3	2.97e-05
35	428556	P	35	606984	-3	2.97e-05
35	428652	P	35	606900	-3	2.97e-05
35	434232	F	35	592747	-3	2.97e-05
35	594681	P	35	723174	-3	2.97e-05
35	731896	F	35	781958	-3	2.97e-05
32	43946	F	32	208964	-2	4.8e-05
32	70205	P	32	754067	-2	4.8e-05
32	133213	P	32	371834	-2	4.8e-05
32	147187	F	32	544341	-2	4.8e-05
32	153698	P	32	398100	-2	4.8e-05
32	153698	F	32	471095	-2	4.8e-05
32	153698	F	32	665440	-2	4.8e-05
32	156348	P	32	255710	-2	4.8e-05
32	157643	F	32	614767	-2	4.8e-05
32	159045	F	32	227890	-2	4.8e-05
32	195219	P	32	804883	-2	4.8e-05
32	205300	P	32	375145	-2	4.8e-05
32	255705	P	32	471072	-2	4.8e-05
32	263557	P	32	330911	-2	4.8e-05
32	271108	P	32	447815	-2	4.8e-05
32	341329	F	32	798461	-2	4.8e-05
32	375145	P	32	506833	-2	4.8e-05
32	404876	F	32	571950	-2	4.8e-05
32	428246	P	32	607305	-2	4.8e-05
32	437998	P	32	544341	-2	4.8e-05
32	470016	P	32	786373	-2	4.8e-05
32	471095	F	32	809905	-2	4.8e-05
32	496752	P	32	804883	-2	4.8e-05
32	515646	P	32	526914	-2	4.8e-05
32	665440	F	32	809905	-2	4.8e-05
34	22330	P	34	507647	-3	0.000108
34	54677	F	34	544371	-3	0.000108
34	147523	F	34	790395	-3	0.000108
34	156740	F	34	609103	-3	0.000108
34	178427	P	34	370949	-3	0.000108
34	248762	F	34	344418	-3	0.000108
34	248762	P	34	571043	-3	0.000108
34	248762	P	34	773879	-3	0.000108
34	248796	F	34	344418	-3	0.000108
34	248796	P	34	571043	-3	0.000108
34	248796	P	34	773879	-3	0.000108
34	255668	F	34	255701	-3	0.000108
34	257850	P	34	373173	-3	0.000108
34	329274	P	34	691248	-3	0.000108
34	329278	F	34	359930	-3	0.000108
34	399212	F	34	730417	-3	0.000108
34	437660	P	34	790395	-3	0.000108
34	452678	P	34	593765	-3	0.000108
34	486802	F	34	761558	-3	0.000108
34	526983	F	34	724210	-3	0.000108
31	31444	F	31	300615	-2	0.00018
31	32122	P	31	77185	-2	0.00018
31	42693	F	31	708760	-2	0.00018
31	42693	P	31	788097	-2	0.00018
31	50651	F	31	343188	-2	0.00018
31	81690	P	31	137091	-2	0.00018
31	98591	F	31	452360	-2	0.00018
31	109209	F	31	557597	-2	0.00018
31	115497	F	31	118688	-2	0.00018
31	115603	F	31	726464	-2	0.00018
31	153693	F	31	156735	-2	0.00018
31	156718	F	31	557597	-2	0.00018
31	164072	F	31	476523	-2	0.00018
31	192247	F	31	300615	-2	0.00018
31	208817	F	31	507395	-2	0.00018
31	238052	P	31	683259	-2	0.00018
31	255701	F	31	398233	-2	0.00018
31	255705	F	31	398123	-2	0.00018
31	255705	F	31	474030	-2	0.00018
31	255705	F	31	510025	-2	0.00018
31	258541	P	31	380746	-2	0.00018
31	276132	F	31	831226	-2	0.00018
31	314693	F	31	698112	-2	0.00018
31	321754	F	31	329336	-2	0.00018
31	329272	P	31	458163	-2	0.00018
31	336835	F	31	683259	-2	0.00018
31	338308	P	31	544364	-2	0.00018
31	349818	P	31	408750	-2	0.00018
31	398233	F	31	544360	-2	0.00018
31	402088	P	31	557597	-2	0.00018
31	402154	P	31	706110	-2	0.00018
31	408778	F	31	632381	-2	0.00018
31	452360	F	31	531456	-2	0.00018
31	467092	F	31	557597	-2	0.00018
31	467121	F	31	557597	-2	0.00018
31	467150	F	31	557597	-2	0.00018
31	557597	F	31	594905	-2	0.00018
31	557597	F	31	639342	-2	0.00018
31	557597	F	31	707157	-2	0.00018
31	557597	P	31	719464	-2	0.00018
31	557597	P	31	790420	-2	0.00018
31	557597	P	31	809269	-2	0.00018
31	683259	P	31	838653	-2	0.00018
31	761628	P	31	804473	-2	0.00018
31	797134	P	31	804473	-2	0.00018
33	21933	P	33	508058	-3	0.000396
33	46432	P	33	112310	-3	0.000396
33	97619	P	33	481733	-3	0.000396
33	98053	P	33	98252	-3	0.000396
33	98053	P	33	402158	-3	0.000396
33	98053	P	33	531117	-3	0.000396
33	98252	P	33	530918	-3	0.000396
33	117964	P	33	300615	-3	0.000396
33	128393	F	33	461551	-3	0.000396
33	130065	F	33	255695	-3	0.000396
33	130065	F	33	544354	-3	0.000396
33	177540	P	33	646229	-3	0.000396
33	189342	P	33	284053	-3	0.000396
33	189342	F	33	371134	-3	0.000396
33	192251	P	33	255695	-3	0.000396
33	192251	P	33	544354	-3	0.000396
33	248772	P	33	255672	-3	0.000396
33	255705	P	33	665416	-3	0.000396
33	295989	F	33	343994	-3	0.000396
33	402158	P	33	530918	-3	0.000396
33	428720	P	33	606837	-3	0.000396
33	481733	P	33	530484	-3	0.000396
33	530918	P	33	531117	-3	0.000396
30	2463	F	30	426756	-2	0.000673
30	14821	F	30	116147	-2	0.000673
30	14821	F	30	429104	-2	0.000673
30	21340	F	30	339543	-2	0.000673
30	31439	P	30	544366	-2	0.000673
30	45086	P	30	660329	-2	0.000673
30	45089	F	30	357361	-2	0.000673
30	47293	F	30	153698	-2	0.000673
30	50651	P	30	453646	-2	0.000673
30	51433	P	30	261997	-2	0.000673
30	54463	F	30	594771	-2	0.000673
30	57960	P	30	589746	-2	0.000673
30	59998	F	30	272568	-2	0.000673
30	70496	P	30	280794	-2	0.000673
30	71724	F	30	300612	-2	0.000673
30	71724	P	30	398237	-2	0.000673
30	71745	F	30	153698	-2	0.000673
30	74491	P	30	270430	-2	0.000673
30	82732	P	30	589746	-2	0.000673
30	82766	P	30	790399	-2	0.000673
30	97655	F	30	829745	-2	0.000673
30	97685	F	30	114106	-2	0.000673
30	98423	P	30	346888	-2	0.000673
30	107492	P	30	790399	-2	0.000673
30	109150	P	30	719527	-2	0.000673
30	109224	F	30	809898	-2	0.000673
30	113850	F	30	813979	-2	0.000673
30	114106	F	30	530550	-2	0.000673
30	117970	P	30	192244	-2	0.000673
30	117972	F	30	130077	-2	0.000673
30	117973	F	30	474033	-2	0.000673
30	130076	F	30	544365	-2	0.000673
30	130077	P	30	192242	-2	0.000673
30	147528	P	30	809904	-2	0.000673
30	153698	P	30	307658	-2	0.000673
30	155841	P	30	772898	-2	0.000673
30	156270	P	30	377877	-2	0.000673
30	156690	P	30	255705	-2	0.000673
30	156690	P	30	544364	-2	0.000673
30	163976	P	30	550456	-2	0.000673
30	182109	F	30	719529	-2	0.000673
30	185915	F	30	402027	-2	0.000673
30	187878	P	30	707093	-2	0.000673
30	192238	P	30	247906	-2	0.000673
30	192238	F	30	377880	-2	0.000673
30	192241	P	30	402120	-2	0.000673
30	195549	P	30	241256	-2	0.000673
30	196933	F	30	625301	-2	0.000673
30	198410	P	30	358153	-2	0.000673
30	207734	F	30	260447	-2	0.000673
30	212781	P	30	403141	-2	0.000673
30	241256	P	30	497082	-2	0.000673
30	248775	P	30	255705	-2	0.000673
30	255705	P	30	338309	-2	0.000673
30	257794	P	30	773873	-2	0.000673
30	284123	P	30	371073	-2	0.000673
30	299189	F	30	347420	-2	0.000673
30	306834	P	30	545994	-2	0.000673
30	320577	P	30	679605	-2	0.000673
30	321799	F	30	470237	-2	0.000673
30	342198	F	30	660198	-2	0.000673
30	343997	P	30	350163	-2	0.000673
30	343997	P	30	484579	-2	0.000673
30	346888	P	30	531288	-2	0.000673
30	347963	F	30	632379	-2	0.000673
30	347971	P	30	668998	-2	0.000673
30	358153	P	30	499943	-2	0.000673
30	368351	F	30	669004	-2	0.000673
30	372248	P	30	819891	-2	0.000673
30	379330	F	30	707095	-2	0.000673
30	379377	F	30	809900	-2	0.000673
30	398123	F	30	544364	-2	0.000673
30	399225	F	30	730430	-2	0.000673
30	402075	P	30	809897	-2	0.000673
30	416418	P	30	609114	-2	0.000673
30	416420	F	30	773874	-2	0.000673
30	417409	P	30	827628	-2	0.000673
30	420842	F	30	749752	-2	0.000673
30	437660	F	30	809905	-2	0.000673
30	440511	F	30	805936	-2	0.000673
30	453646	F	30	484577	-2	0.000673
30	460223	P	30	819891	-2	0.000673
30	467165	F	30	809898	-2	0.000673
30	471048	F	30	637145	-2	0.000673
30	471074	P	30	544364	-2	0.000673
30	471235	F	30	599553	-2	0.000673
30	474011	P	30	809903	-2	0.000673
30	474030	F	30	544364	-2	0.000673
30	491851	P	30	590944	-2	0.000673
30	495283	P	30	540350	-2	0.000673
30	498466	F	30	625301	-2	0.000673
30	510005	P	30	809904	-2	0.000673
30	510025	F	30	544364	-2	0.000673
30	529208	P	30	529208	-2	0.000673
30	530520	F	30	829745	-2	0.000673
30	557602	F	30	683262	-2	0.000673
30	557618	P	30	589746	-2	0.000673
30	559441	F	30	707094	-2	0.000673
30	559699	F	30	757753	-2	0.000673
30	569328	F	30	779031	-2	0.000673
30	594920	F	30	809898	-2	0.000673
30	596761	F	30	818777	-2	0.000673
30	634249	P	30	750688	-2	0.000673
30	639357	F	30	809898	-2	0.000673
30	687477	F	30	809400	-2	0.000673
30	707094	P	30	809330	-2	0.000673
30	707172	F	30	809898	-2	0.000673
30	709357	P	30	723687	-2	0.000673
30	719451	P	30	809897	-2	0.000673
30	809256	P	30	809897	-2	0.000673
32	45793	P	32	761399	-3	0.00144
32	61270	P	32	753815	-3	0.00144
32	69865	F	32	668595	-3	0.00144
32	97619	P	32	199480	-3	0.00144
32	97619	P	32	501013	-3	0.00144
32	101665	P	32	491177	-3	0.00144
32	128840	F	32	207663	-3	0.00144
32	147191	F	32	378191	-3	0.00144
32	156692	F	32	832244	-3	0.00144
32	156740	P	32	510002	-3	0.00144
32	157360	F	32	838419	-3	0.00144
32	183789	F	32	462722	-3	0.00144
32	189002	P	32	278674	-3	0.00144
32	199480	P	32	530484	-3	0.00144
32	204983	F	32	592696	-3	0.00144
32	206213	F	32	688316	-3	0.00144
32	238079	P	32	832244	-3	0.00144
32	239583	F	32	558195	-3	0.00144
32	254689	F	32	760783	-3	0.00144
32	255649	F	32	516314	-3	0.00144
32	258772	P	32	408680	-3	0.00144
32	326465	F	32	771103	-3	0.00144
32	378191	P	32	437994	-3	0.00144
32	378191	F	32	589747	-3	0.00144
32	394682	F	32	815609	-3	0.00144
32	402113	P	32	832244	-3	0.00144
32	415573	F	32	579356	-3	0.00144
32	455344	F	32	809895	-3	0.00144
32	471076	F	32	832244	-3	0.00144
32	474026	P	32	832244	-3	0.00144
32	474036	F	32	691250	-3	0.00144
32	479401	F	32	682276	-3	0.00144
32	491177	P	32	534530	-3	0.00144
32	501013	P	32	530484	-3	0.00144
32	506516	F	32	592696	-3	0.00144
32	510021	P	32	832244	-3	0.00144
32	526182	F	32	593146	-3	0.00144
32	543320	F	32	797475	-3	0.00144
32	592687	F	32	795491	-3	0.00144
32	601407	P	32	809892	-3	0.00144
32	639316	F	32	832244	-3	0.00144
32	665421	F	32	832244	-3	0.00144
32	790445	P	32	832244	-3	0.00144
32	815825	P	32	832244	-3	0.00144
31	1519	P	31	76666	-3	0.00522
31	18222	P	31	278719	-3	0.00522
31	31448	P	31	255697	-3	0.00522
31	31448	P	31	544356	-3	0.00522
31	39713	P	31	255701	-3	0.00522
31	39713	P	31	544360	-3	0.00522
31	39713	F	31	832245	-3	0.00522
31	47275	P	31	255701	-3	0.00522
31	47275	P	31	544360	-3	0.00522
31	47275	F	31	832245	-3	0.00522
31	47616	P	31	472672	-3	0.00522
31	57951	F	31	485197	-3	0.00522
31	71727	P	31	255701	-3	0.00522
31	71727	P	31	544360	-3	0.00522
31	71727	F	31	832245	-3	0.00522
31	82723	F	31	485197	-3	0.00522
31	82941	P	31	757498	-3	0.00522
31	97858	P	31	304596	-3	0.00522
31	98476	P	31	304314	-3	0.00522
31	101055	P	31	388682	-3	0.00522
31	105080	P	31	785944	-3	0.00522
31	107474	P	31	398233	-3	0.00522
31	109197	F	31	809900	-3	0.00522
31	109223	F	31	379374	-3	0.00522
31	109224	P	31	529500	-3	0.00522
31	115611	F	31	726472	-3	0.00522
31	115686	P	31	467186	-3	0.00522
31	117966	P	31	832245	-3	0.00522
31	117973	F	31	402120	-3	0.00522
31	130074	F	31	255704	-3	0.00522
31	147526	P	31	156740	-3	0.00522
31	147544	F	31	255701	-3	0.00522
31	147544	F	31	544360	-3	0.00522
31	147544	P	31	832245	-3	0.00522
31	153659	P	31	182093	-3	0.00522
31	156704	F	31	248755	-3	0.00522
31	156740	F	31	437660	-3	0.00522
31	160353	P	31	182094	-3	0.00522
31	176165	P	31	176165	-3	0.00522
31	198257	F	31	391658	-3	0.00522
31	205032	F	31	760786	-3	0.00522
31	236643	P	31	370819	-3	0.00522
31	238079	F	31	255701	-3	0.00522
31	238079	F	31	544360	-3	0.00522
31	238084	F	31	671522	-3	0.00522
31	238086	P	31	300608	-3	0.00522
31	244063	P	31	485195	-3	0.00522
31	244069	P	31	374237	-3	0.00522
31	248755	F	31	336819	-3	0.00522
31	248755	P	31	402102	-3	0.00522
31	248755	F	31	467078	-3	0.00522
31	248755	F	31	639328	-3	0.00522
31	248755	F	31	707143	-3	0.00522
31	248755	P	31	719478	-3	0.00522
31	248755	P	31	790434	-3	0.00522
31	248755	P	31	838669	-3	0.00522
31	255672	P	31	338308	-3	0.00522
31	255685	F	31	589746	-3	0.00522
31	255701	P	31	437642	-3	0.00522
31	255701	P	31	639317	-3	0.00522
31	255701	F	31	815825	-3	0.00522
31	255701	F	31	838680	-3	0.00522
31	255705	F	31	402117	-3	0.00522
31	255705	F	31	790449	-3	0.00522
31	255709	P	31	359929	-3	0.00522
31	257792	P	31	458158	-3	0.00522
31	273331	P	31	455256	-3	0.00522
31	304314	P	31	531341	-3	0.00522
31	304596	F	31	461299	-3	0.00522
31	304596	P	31	530723	-3	0.00522
31	323915	F	31	594692	-3	0.00522
31	326857	F	31	582155	-3	0.00522
31	329277	P	31	544368	-3	0.00522
31	334550	P	31	678603	-3	0.00522
31	338308	P	31	825069	-3	0.00522
31	338312	F	31	832245	-3	0.00522
31	343188	P	31	350160	-3	0.00522
31	343188	P	31	795504	-3	0.00522
31	343190	F	31	344001	-3	0.00522
31	374237	P	31	516752	-3	0.00522
31	379374	P	31	402074	-3	0.00522
31	379374	F	31	467164	-3	0.00522
31	379374	F	31	594919	-3	0.00522
31	379374	F	31	639356	-3	0.00522
31	379374	F	31	707171	-3	0.00522
31	379374	P	31	719450	-3	0.00522
31	379374	P	31	809255	-3	0.00522
31	385291	P	31	426746	-3	0.00522
31	388682	P	31	533920	-3	0.00522
31	391658	F	31	499790	-3	0.00522
31	398119	P	31	832245	-3	0.00522
31	401333	P	31	539503	-3	0.00522
31	402073	F	31	529500	-3	0.00522
31	402115	F	31	544362	-3	0.00522
31	416417	F	31	458155	-3	0.00522
31	428263	P	31	607289	-3	0.00522
31	437642	P	31	544360	-3	0.00522
31	437642	F	31	832245	-3	0.00522
31	445205	P	31	445527	-3	0.00522
31	467165	P	31	529500	-3	0.00522
31	484472	F	31	564179	-3	0.00522
31	485197	P	31	516744	-3	0.00522
31	485197	F	31	557609	-3	0.00522
31	486818	F	31	761574	-3	0.00522
31	486818	F	31	797080	-3	0.00522
31	506565	F	31	760786	-3	0.00522
31	510003	F	31	790398	-3	0.00522
31	516768	P	31	809900	-3	0.00522
31	526994	F	31	724221	-3	0.00522
31	529500	P	31	594920	-3	0.00522
31	529500	P	31	639357	-3	0.00522
31	529500	P	31	707172	-3	0.00522
31	529500	F	31	719449	-3	0.00522
31	529500	F	31	809254	-3	0.00522
31	537945	P	31	785944	-3	0.00522
31	539356	F	31	633902	-3	0.00522
31	544344	F	31	589746	-3	0.00522
31	544360	P	31	639317	-3	0.00522
31	544360	P	31	665422	-3	0.00522
31	544360	F	31	790445	-3	0.00522
31	544360	F	31	815825	-3	0.00522
31	544360	F	31	838680	-3	0.00522
31	594893	F	31	809900	-3	0.00522
31	635041	F	31	763221	-3	0.00522
31	638683	F	31	670344	-3	0.00522
31	753774	F	31	797872	-3	0.00522
31	788684	F	31	788685	-3	0.00522
31	809281	P	31	809900	-3	0.00522
31	832245	P	31	838680	-3	0.00522
30	2460	F	30	208478	-3	0.0188
30	30018	F	30	652036	-3	0.0188
30	31438	F	30	471071	-3	0.0188
30	31439	F	30	248773	-3	0.0188
30	39662	F	30	153659	-3	0.0188
30	39731	F	30	153698	-3	0.0188
30	39731	F	30	809905	-3	0.0188
30	42131	P	30	121940	-3	0.0188
30	43950	F	30	579403	-3	0.0188
30	47293	F	30	809905	-3	0.0188
30	48662	P	30	804982	-3	0.0188
30	48693	P	30	804951	-3	0.0188
30	50653	F	30	557725	-3	0.0188
30	57450	P	30	489284	-3	0.0188
30	57945	F	30	109215	-3	0.0188
30	57945	F	30	156724	-3	0.0188
30	57945	P	30	402083	-3	0.0188
30	57945	F	30	467098	-3	0.0188
30	57945	F	30	467127	-3	0.0188
30	57945	F	30	467156	-3	0.0188
30	57945	F	30	594911	-3	0.0188
30	57945	F	30	639348	-3	0.0188
30	57945	F	30	683263	-3	0.0188
30	57945	F	30	707163	-3	0.0188
30	57945	P	30	719459	-3	0.0188
30	57945	P	30	790415	-3	0.0188
30	57945	P	30	809264	-3	0.0188
30	58862	P	30	728056	-3	0.0188
30	60833	F	30	206864	-3	0.0188
30	69499	P	30	77743	-3	0.0188
30	71721	P	30	117973	-3	0.0188
30	71745	F	30	809905	-3	0.0188
30	81661	P	30	137120	-3	0.0188
30	82714	F	30	109212	-3	0.0188
30	82714	F	30	156721	-3	0.0188
30	82714	P	30	402086	-3	0.0188
30	82714	F	30	467095	-3	0.0188
30	82714	F	30	467124	-3	0.0188
30	82714	F	30	467153	-3	0.0188
30	82714	F	30	594908	-3	0.0188
30	82714	F	30	639345	-3	0.0188
30	82714	F	30	683260	-3	0.0188
30	82714	F	30	707160	-3	0.0188
30	82714	P	30	719462	-3	0.0188
30	82714	P	30	790418	-3	0.0188
30	82714	P	30	809267	-3	0.0188
30	82745	P	30	255705	-3	0.0188
30	98021	P	30	192894	-3	0.0188
30	98828	P	30	303999	-3	0.0188
30	99969	P	30	387482	-3	0.0188
30	107492	F	30	153698	-3	0.0188
30	107492	F	30	809905	-3	0.0188
30	109150	P	30	115722	-3	0.0188
30	109150	F	30	707095	-3	0.0188
30	109212	P	30	589764	-3	0.0188
30	109223	F	30	153690	-3	0.0188
30	115684	P	30	707196	-3	0.0188
30	115724	F	30	182109	-3	0.0188
30	117872	P	30	276845	-3	0.0188
30	117970	P	30	248775	-3	0.0188
30	117970	F	30	255705	-3	0.0188
30	117970	F	30	398123	-3	0.0188
30	117970	P	30	471074	-3	0.0188
30	117970	F	30	510025	-3	0.0188
30	117970	F	30	544364	-3	0.0188
30	117973	P	30	156687	-3	0.0188
30	117973	P	30	338306	-3	0.0188
30	119534	F	30	493989	-3	0.0188
30	129399	P	30	356732	-3	0.0188
30	130076	P	30	248774	-3	0.0188
30	130076	P	30	338308	-3	0.0188
30	142256	F	30	707501	-3	0.0188
30	147546	F	30	398235	-3	0.0188
30	153659	F	30	559455	-3	0.0188
30	153690	P	30	402075	-3	0.0188
30	153690	F	30	467164	-3	0.0188
30	153690	F	30	594919	-3	0.0188
30	153690	F	30	639356	-3	0.0188
30	153690	F	30	707171	-3	0.0188
30	153690	P	30	719451	-3	0.0188
30	153690	P	30	809256	-3	0.0188
30	153698	P	30	474009	-3	0.0188
30	156690	P	30	255672	-3	0.0188
30	156721	P	30	589764	-3	0.0188
30	156735	F	30	379377	-3	0.0188
30	156735	F	30	455349	-3	0.0188
30	156740	F	30	471095	-3	0.0188
30	156740	F	30	665440	-3	0.0188
30	161737	F	30	834749	-3	0.0188
30	182109	P	30	707093	-3	0.0188
30	184906	F	30	754246	-3	0.0188
30	186317	F	30	205030	-3	0.0188
30	186317	F	30	506563	-3	0.0188
30	187878	F	30	719529	-3	0.0188
30	192241	P	30	474033	-3	0.0188
30	199485	F	30	481739	-3	0.0188
30	200692	F	30	827381	-3	0.0188
30	204846	F	30	318301	-3	0.0188
30	204985	P	30	343191	-3	0.0188
30	204990	F	30	350163	-3	0.0188
30	204990	F	30	484579	-3	0.0188
30	207318	F	30	268670	-3	0.0188
30	207952	P	30	757429	-3	0.0188
30	213290	F	30	213332	-3	0.0188
30	238065	P	30	467111	-3	0.0188
30	238065	P	30	467140	-3	0.0188
30	238065	F	30	516767	-3	0.0188
30	238065	P	30	594895	-3	0.0188
30	238065	F	30	809280	-3	0.0188
30	245450	F	30	420836	-3	0.0188
30	245972	F	30	409200	-3	0.0188
30	247328	P	30	807615	-3	0.0188
30	248762	F	30	809905	-3	0.0188
30	248796	F	30	809905	-3	0.0188
30	255649	P	30	514672	-3	0.0188
30	255672	F	30	398123	-3	0.0188
30	255672	P	30	471074	-3	0.0188
30	255672	F	30	474030	-3	0.0188
30	255672	F	30	510025	-3	0.0188
30	255701	F	30	307675	-3	0.0188
30	255701	P	30	336809	-3	0.0188
30	255701	P	30	467068	-3	0.0188
30	255701	P	30	707133	-3	0.0188
30	255701	F	30	719489	-3	0.0188
30	255711	F	30	691250	-3	0.0188
30	255714	P	30	257788	-3	0.0188
30	257788	P	30	377550	-3	0.0188
30	257794	P	30	571037	-3	0.0188
30	257796	P	30	377090	-3	0.0188
30	258542	F	30	815238	-3	0.0188
30	275660	F	30	494576	-3	0.0188
30	279729	P	30	742979	-3	0.0188
30	303999	P	30	531693	-3	0.0188
30	305284	F	30	521112	-3	0.0188
30	307661	F	30	790402	-3	0.0188
30	307661	P	30	809902	-3	0.0188
30	307675	F	30	544360	-3	0.0188
30	307675	P	30	832246	-3	0.0188
30	318301	F	30	506379	-3	0.0188
30	319191	P	30	582078	-3	0.0188
30	336809	P	30	544360	-3	0.0188
30	336809	F	30	832246	-3	0.0188
30	338304	P	30	671526	-3	0.0188
30	338330	P	30	790399	-3	0.0188
30	343191	F	30	401819	-3	0.0188
30	343191	P	30	506518	-3	0.0188
30	343192	F	30	601441	-3	0.0188
30	343999	P	30	453646	-3	0.0188
30	344001	F	30	557725	-3	0.0188
30	347420	P	30	414261	-3	0.0188
30	347963	F	30	408776	-3	0.0188
30	350158	P	30	401819	-3	0.0188
30	350161	F	30	453646	-3	0.0188
30	350163	F	30	506523	-3	0.0188
30	374238	F	30	557602	-3	0.0188
30	377889	F	30	815246	-3	0.0188
30	378913	F	30	493057	-3	0.0188
30	379330	P	30	719527	-3	0.0188
30	379377	P	30	790404	-3	0.0188
30	387482	P	30	532834	-3	0.0188
30	392396	P	30	575013	-3	0.0188
30	398123	F	30	825069	-3	0.0188
30	398235	P	30	437641	-3	0.0188
30	398817	P	30	459005	-3	0.0188
30	401819	P	30	484574	-3	0.0188
30	402088	F	30	589766	-3	0.0188
30	416420	F	30	571038	-3	0.0188
30	428365	P	30	607188	-3	0.0188
30	429502	F	30	744720	-3	0.0188
30	437725	P	30	799061	-3	0.0188
30	453646	F	30	795505	-3	0.0188
30	455346	P	30	790407	-3	0.0188
30	467068	P	30	544360	-3	0.0188
30	467068	F	30	832246	-3	0.0188
30	467095	P	30	589764	-3	0.0188
30	467124	P	30	589764	-3	0.0188
30	467153	P	30	589764	-3	0.0188
30	471095	P	30	790399	-3	0.0188
30	472222	F	30	759406	-3	0.0188
30	479441	F	30	786040	-3	0.0188
30	481739	F	30	501018	-3	0.0188
30	484579	F	30	506523	-3	0.0188
30	486625	P	30	554268	-3	0.0188
30	502225	F	30	827381	-3	0.0188
30	510031	F	30	691250	-3	0.0188
30	516767	F	30	838666	-3	0.0188
30	518594	F	30	634248	-3	0.0188
30	525883	F	30	592806	-3	0.0188
30	544360	P	30	707133	-3	0.0188
30	544360	F	30	719489	-3	0.0188
30	557499	F	30	559945	-3	0.0188
30	557724	P	30	632622	-3	0.0188
30	559441	P	30	719528	-3	0.0188
30	582162	F	30	638307	-3	0.0188
30	584553	F	30	626127	-3	0.0188
30	589764	P	30	683260	-3	0.0188
30	589766	P	30	594906	-3	0.0188
30	589766	P	30	639343	-3	0.0188
30	589766	P	30	707158	-3	0.0188
30	589766	F	30	719464	-3	0.0188
30	589766	F	30	790420	-3	0.0188
30	589766	F	30	809269	-3	0.0188
30	592694	P	30	601444	-3	0.0188
30	594711	F	30	741779	-3	0.0188
30	601390	F	30	702826	-3	0.0188
30	639313	P	30	671522	-3	0.0188
30	646391	P	30	660057	-3	0.0188
30	653449	F	30	788495	-3	0.0188
30	665440	P	30	790399	-3	0.0188
30	683272	F	30	809898	-3	0.0188
30	703266	P	30	753224	-3	0.0188
30	706874	P	30	820113	-3	0.0188
30	707004	P	30	820060	-3	0.0188
30	707133	F	30	832246	-3	0.0188
30	710052	P	30	725088	-3	0.0188
30	718203	P	30	721361	-3	0.0188
30	719489	P	30	832246	-3	0.0188
30	719529	F	30	809331	-3	0.0188
30	809280	F	30	838666	-3	0.0188
