# Supplementary material for: Comparative mitochondrial genomics of cultivated Sesamum indicum and its wild relative Sesamum schinzianum provides insights into structural features and organellar evolution
Source: Front Plant Sci. 2026 Jun 10;17:1858359. doi: 10.3389/fpls.2026.1858359 (PMC13290937; doi:10.3389/fpls.2026.1858359)
Supplement: Supplementary file 7 [file Table5.xlsx]

## Sheet: 3333
Table S5 The pairwise Ka/Ks values among the Sesamum species.
Gene	Sesamum indicum	Sesamum schinzianum
atp1	0.268841	0.224799
atp4	0.767024	0.745815
atp6	0.891887	1.07864
atp9	0.248424	0.308471
ccmB	0.7918	1.13041
ccmC	0.337525	0.337525
ccmFC	0.901468	0.93279
ccmFN	0.954855	0.981841
cob	0.24177	0.302714
cox1	0.108804	0.108804
cox2	0.366053	0.314524
cox3	0.411841	0.749671
matR	0.397715	0.337131
mttB	0.627512	0.627512
nad1	0.114656	0.126486
nad2	0.0906173	0.0791359
nad3	0.568929	0.762605
nad4	0.401633	0.401633
nad4L	0.180854	0.180854
nad5	0.424952	0.441469
nad6	0.299946	0.338362
nad7	0.514204	0.379
nad9	0.0787196	0
rpl10	0.268383	0.39696
rpl2	0.85199	0.961968
rpl5	0.624271	0.392932
rps10	1.60286	3.47173
rps12	0.45497	0.405191
rps13	0.103415	0
rps14	0.145438	0.145438
rps3	0.337281	0.334321
rps4	0.433422	0.42081
sdh3	0.428556	0.35417
sdh4	0.172724	0.172724
The Osmanthus fragrans (MW645067) as a reference.
