# Supplementary material for: Comparative mitochondrial genomics of cultivated Sesamum indicum and its wild relative Sesamum schinzianum provides insights into structural features and organellar evolution
Source: Front Plant Sci. 2026 Jun 10;17:1858359. doi: 10.3389/fpls.2026.1858359 (PMC13290937; doi:10.3389/fpls.2026.1858359)
Supplement: Supplementary file 8 [file Table6.xlsx]

## Sheet: Sheet1
Table S6 Relative synonymous codon usage (RSCU) for each amino acid in the Sesamum indicum and Sesamum schinzianum mitochondrial genome.
Sesamum indicum							Sesamum schinzianum
Ala	GCU	GCA	GCC	GCG			GCU	GCA	GCC	GCG
	1.55	1	0.92	0.52			1.57	1	0.92	0.51
Arg	AGA	CGA	CGU	AGG	CGG	CGC	AGA	CGA	CGU	AGG	CGG	CGC
	1.45	1.34	1.25	0.72	0.7	0.54	1.45	1.34	1.25	0.74	0.68	0.54
Asn	AAU	AAC					AAU	AAC
	1.38	0.62					1.39	0.61
Asp	GAU	GAC					GAU	GAC
	1.36	0.64					1.36	0.64
Cys	UGU	UGC					UGU	UGC
	1.17	0.83					1.18	0.82
End	UAA	UGA	UAG				UAA	UGA	UAG
	1.41	1.06	0.53				1.41	0.97	0.62
Gln	CAA	CAG					CAA	CAG
	1.49	0.51					1.49	0.51
Glu	GAA	GAG					GAA	GAG
	1.41	0.59					1.42	0.58
Gly	GGA	GGU	GGG	GGC			GGA	GGU	GGG	GGC
	1.47	1.29	0.69	0.54			1.45	1.3	0.7	0.54
His	CAU	CAC					CAU	CAC
	1.51	0.49					1.51	0.49
Ile	AUU	AUC	AUA				AUU	AUC	AUA
	1.34	0.85	0.81				1.34	0.83	0.83
Leu	UUA	CUU	UUG	CUA	CUC	CUG	UUA	CUU	UUG	CUA	CUC	CUG
	1.45	1.25	1.23	0.95	0.64	0.47	1.45	1.27	1.23	0.95	0.64	0.45
Lys	AAA	AAG					AAA	AAG
	1.19	0.81					1.2	0.8
Met	AUG						AUG
	1						1
Phe	UUU	UUC					UUU	UUC
	1.16	0.84					1.16	0.84
Pro	CCU	CCA	CCC	CCG			CCU	CCA	CCC	CCG
	1.5	1.1	0.77	0.62			1.52	1.1	0.76	0.62
Ser	UCU	UCA	AGU	UCC	UCG	AGC	UCU	UCA	AGU	UCC	UCG	AGC
	1.44	1.15	1.04	0.98	0.8	0.59	1.44	1.15	1.03	0.99	0.8	0.58
Thr	ACU	ACC	ACA	ACG			ACU	ACC	ACA	ACG
	1.39	1.04	1.01	0.56			1.39	1.04	1.01	0.57
Trp	UGG						UGG
	1						1
Tyr	UAU	UAC					UAU	UAC
	1.53	0.47					1.53	0.47
Val	GUU	GUA	GUG	GUC			GUU	GUA	GUG	GUC
	1.26	1.2	0.79	0.74			1.24	1.23	0.79	0.74
