# Supplementary material for: Comparative mitochondrial genomics of cultivated Sesamum indicum and its wild relative Sesamum schinzianum provides insights into structural features and organellar evolution
Source: Front Plant Sci. 2026 Jun 10;17:1858359. doi: 10.3389/fpls.2026.1858359 (PMC13290937; doi:10.3389/fpls.2026.1858359)
Supplement: Supplementary file 9 [file Table7.xlsx]

## Sheet: Sesamum_RNAedit
Table S7 The RNA editing sites identified in the Sesamum indicum and Sesamum schinzianum.
Gnene	Species	Base position	Aminoposition	Codon change	Amino change	Left motifs	Edited site	Right motifs	Probability
atp4	Sesamum indicum	59	20	UCU->UUU	Ser->Phe	GCTATTTGCTGCTATTCTAT	C	TATTTGTGCATCAAGTTCGA	0.998
atp4	Sesamum indicum	71	24	UCA->UUA	Ser->Leu	TATTCTATCTATTTGTGCAT	C	AAGTTCGAAGAAGATCTCAA	0.997
atp4	Sesamum indicum	89	30	UCA->UUA	Ser->Leu	ATCAAGTTCGAAGAAGATCT	C	AATCTATAATGAAGAAATGA	1
atp4	Sesamum indicum	118	40	CGU->UGU	Arg->Cys	ATGAAGAAATGATAGTAGCT	C	GTTGTTTTATAGGCTTTATC	0.974
atp4	Sesamum indicum	215	72	UCG->UUG	Ser->Leu	CCAGGCTATTCAGGAAGAAT	C	GCAGCAATTCCCCAATCCTA	0.998
atp4	Sesamum indicum	227	76	CCC->CUC	Pro->Ser	GGAAGAATCGCAGCAATTCC	C	CAATCCTAACGAAGTAGTTC	0.999
atp4	Sesamum indicum	248	83	CCU->CUU	Pro->Leu	CAATCCTAACGAAGTAGTTC	C	TCCGGAATCCAATGAACAAC	1
atp4	Sesamum indicum	250	84	CCG->UUG	Pro->Leu	ATCCTAACGAAGTAGTTCCT	C	CGGAATCCAATGAACAACAA	0.903
atp4	Sesamum indicum	251	84			TCCTAACGAAGTAGTTCCTC	C	GGAATCCAATGAACAACAAC	1
atp4	Sesamum indicum	395	132	UCA->UUA	Ser->Leu	CCGAAACCTAAATGTTAAGT	C	AGCAACACTTCCAAATGCCA	0.999
atp4	Sesamum indicum	407	136	CCA->CUA	Pro->Leu	TGTTAAGTCAGCAACACTTC	C	AAATGCCACTTCTTCCCGTC	0.993
atp4	Sesamum indicum	416	139	ACU->AUU	Thr->Ile	AGCAACACTTCCAAATGCCA	C	TTCTTCCCGTCGCATCCGTC	0.987
atp6	Sesamum indicum	164	55	UCA->UUA	Ser->Leu	TAAAAAGGGAGGAGGAAACT	C	AGTACCAAATGCTTGGCAAT	1
atp6	Sesamum indicum	215	72	CCG->CUG	Pro->Leu	GCTTATTTATGATTTCGTGC	C	GAACCTGGTAAACGAACAAA	1
atp6	Sesamum indicum	284	95	UCG->UUG	Ser->Leu	AAAGTTTTTCCCTTGCATCT	C	GGTTACTTTTACTTTTTCGT	0.998
atp6	Sesamum indicum	302	101	UCG->UUG	Ser->Leu	CTCGGTTACTTTTACTTTTT	C	GTTATTTCGTAATCTCCAGG	0.998
atp6	Sesamum indicum	310	104	CGU->UGU	Arg->Cys	CTTTTACTTTTTCGTTATTT	C	GTAATCTCCAGGGTATGATA	0.999
atp6	Sesamum indicum	318	106	CUC->CUU	Leu->Leu	TTTTCGTTATTTCGTAATCT	C	CAGGGTATGATACCTTATAG	0.971
atp6	Sesamum indicum	449	150	UCA->UUA	Ser->Leu	GCTTCATTTTTTAAGCTTCT	C	ATTACCCGCAGGAGTCCCAC	0.999
atp6	Sesamum indicum	508	170	CCU->UCU	Pro->Ser	TAGTACTCCTTGAGCTAATC	C	CTCATTGTTTTCGCGCATTA	0.999
atp6	Sesamum indicum	511	171	CAU->UAU	His->Tyr	TACTCCTTGAGCTAATCCCT	C	ATTGTTTTCGCGCATTAAGC	1
atp6	Sesamum indicum	575	192	UCA->UUA	Ser->Leu	TATGATGGCCGGTCATAGTT	C	AGTAAAGATTTTAAGTGGGT	1
atp6	Sesamum indicum	596	199	UCC->UUC	Ser->Phe	AGTAAAGATTTTAAGTGGGT	C	CGCTTGGACTATGCTATGTA	1
atp6	Sesamum indicum	647	216	CCU->CUU	Pro->Leu	TTTCTATTTCATAGGGGATC	C	TGGTCCTTTATTTATAGTTC	0.997
atp6	Sesamum indicum	704	235	UCA->UUA	Ser->Leu	GGAATTAGGTGTAGCTATAT	C	ACAAGCTCATGTTTCTACGA	0.998
atp6	Sesamum indicum	712	238	CAU->UAU	His->Tyr	GTGTAGCTATATCACAAGCT	C	ATGTTTCTACGATCTCAATC	0.99
atp6	Sesamum indicum	719	240	UCU->UUU	Ser->Phe	TATATCACAAGCTCATGTTT	C	TACGATCTCAATCTGTATTT	0.997
atp6	Sesamum indicum	728	243	UCA->UUA	Ser->Leu	AGCTCATGTTTCTACGATCT	C	AATCTGTATTTACTTGAATG	1
atp6	Sesamum indicum	755	252	ACA->AUA	Thr->Ile	TATTTACTTGAATGATGCTA	C	AAATCTCCATCAANNNNNNN	0.999
atp6	Sesamum indicum	766	256	CAA->UAA	Gln->End	ATGATGCTACAAATCTCCAT	C	AANNNNNNNNNNNNNNNNNN	0.936
atp8	Sesamum indicum	47	16	UCA->UUA	Ser->Leu	TTTCACACAATTCTTCTGGT	C	ATGCCTTTTCCTCTTTACTT	0.996
atp8	Sesamum indicum	58	20	CUC->UUC	Leu->Phe	TCTTCTGGTCATGCCTTTTC	C	TCTTTACTTTCTATATTGCC	0.996
atp8	Sesamum indicum	240	80	UCC->UCU	Ser->Ser	GGTGTATCCTATATGTACTC	C	AGTTTATTCGAAGTATCCCA	0.99
atp9	Sesamum indicum	81	27	GUC->GUU	Val->Val	GCAGTCGGTATTGGAAACGT	C	TTCAGTTCTTTGATCCATTC	0.933
atp9	Sesamum indicum	212	71	UCA->UUA	Ser->Leu	AATGATGGCCTTTTTGATCT	C	ATTCGTATTCTGANNNNNNN	0.999
ccmB	Sesamum indicum	28	10	CAU->UAU	His->Tyr	GACTCTTTCTTGAACTATAT	C	ATAAACAGATCTTCTCCTCT	0.985
ccmB	Sesamum indicum	80	27	UCG->UUG	Ser->Leu	GAGTTTTTCTCTATTCCTCT	C	GTATATCGTCGTAACGCCCT	0.982
ccmB	Sesamum indicum	87	29	AUC->AUU	Ile->Ile	TCTCTATTCCTCTCGTATAT	C	GTCGTAACGCCCTTAATGCT	0.982
ccmB	Sesamum indicum	128	43	UCA->UUA	Ser->Leu	AGGTTTTGAAAAAGACTTTT	C	ATGTCATTCCCATTTAGGTC	0.998
ccmB	Sesamum indicum	137	46	UCC->UUC	Ser->Phe	AAAAGACTTTTCATGTCATT	C	CCATTTAGGTCCGATTCGGA	0.988
ccmB	Sesamum indicum	148	50	CCG->UUG	Pro->Leu	CATGTCATTCCCATTTAGGT	C	CGATTCGGATCCCCCCGTTG	0.988
ccmB	Sesamum indicum	149	50			ATGTCATTCCCATTTAGGTC	C	GATTCGGATCCCCCCGTTGT	0.993
ccmB	Sesamum indicum	154	52	CGG->UGG	Arg->Trp	ATTCCCATTTAGGTCCGATT	C	GGATCCCCCCGTTGTTTCCT	0.966
ccmB	Sesamum indicum	160	54	CCC->UCC	Pro->Ser	ATTTAGGTCCGATTCGGATC	C	CCCCGTTGTTTCCTTTTCCT	0.992
ccmB	Sesamum indicum	164	55	CCG->CUG	Pro->Leu	AGGTCCGATTCGGATCCCCC	C	GTTGTTTCCTTTTCCTTCCG	0.982
ccmB	Sesamum indicum	172	58	CCU->UCU	Pro->Ser	TTCGGATCCCCCCGTTGTTT	C	CTTTTCCTTCCGCACCTTTT	0.992
ccmB	Sesamum indicum	179	60	CCU->CUU	Pro->Leu	CCCCCCGTTGTTTCCTTTTC	C	TTCCGCACCTTTTCCTCGAA	0.948
ccmB	Sesamum indicum	193	65	CCU->UUU	Pro->Phe	CTTTTCCTTCCGCACCTTTT	C	CTCGAAATGAGAAAGAAGAT	0.984
ccmB	Sesamum indicum	194	65			TTTTCCTTCCGCACCTTTTC	C	TCGAAATGAGAAAGAAGATG	0.999
ccmB	Sesamum indicum	286	96	CGG->UGG	Arg->Trp	TTCTACAATTGGTGGGTCAC	C	GGGTTATTCAAATAAGTCGT	0.976
ccmB	Sesamum indicum	304	102	CGU->UGU	Arg->Cys	ACCGGGTTATTCAAATAAGT	C	GTGTTTTCCGTGGTTTTCCC	0.996
ccmB	Sesamum indicum	313	105	CGU->UGU	Arg->Cys	TTCAAATAAGTCGTGTTTTC	C	GTGGTTTTCCCATGTTACAA	0.999
ccmB	Sesamum indicum	338	113	CCG->CUG	Pro->Leu	TTTTCCCATGTTACAACTTC	C	GTACCAATTCGGTCGATCCG	0.997
ccmB	Sesamum indicum	367	123	CGG->UGG	Arg->Trp	TCGGTCGATCCGGAATGGAT	C	GGTTAAACATTCCATTAGGG	0.979
ccmB	Sesamum indicum	379	127	CCA->UUA	Pro->Leu	GAATGGATCGGTTAAACATT	C	CATTAGGGAGCCTGGTCTTG	0.919
ccmB	Sesamum indicum	380	127			AATGGATCGGTTAAACATTC	C	ATTAGGGAGCCTGGTCTTGA	0.999
ccmB	Sesamum indicum	424	142	CGU->UGU	Arg->Cys	TTCTGTGTGGTATTCATTCT	C	GTTCGGCTCTTGGAATCACA	0.994
ccmB	Sesamum indicum	428	143	UCG->UUG	Ser->Leu	GTGTGGTATTCATTCTCGTT	C	GGCTCTTGGAATCACATCCA	0.996
ccmB	Sesamum indicum	467	156	UCG->UUG	Ser->Leu	CAGCAGTGGTTGGAACAGCT	C	GCAAAATCCAACCACTTCAC	0.975
ccmB	Sesamum indicum	475	159	CCA->UUA	Pro->Leu	GTTGGAACAGCTCGCAAAAT	C	CAACCACTTCACCTACTTCA	0.997
ccmB	Sesamum indicum	476	159			TTGGAACAGCTCGCAAAATC	C	AACCACTTCACCTACTTCAT	0.996
ccmB	Sesamum indicum	485	162	UCA->UUA	Ser->Leu	CTCGCAAAATCCAACCACTT	C	ACCTACTTCATTGCCCCCAA	0.985
ccmB	Sesamum indicum	494	165	UCA->UUA	Ser->Leu	TCCAACCACTTCACCTACTT	C	ATTGCCCCCAACCCTTTCTC	0.987
ccmB	Sesamum indicum	502	168	CCA->UUA	Pro->Leu	CTTCACCTACTTCATTGCCC	C	CAACCCTTTCTCGTACCTCT	0.972
ccmB	Sesamum indicum	503	168			TTCACCTACTTCATTGCCCC	C	AACCCTTTCTCGTACCTCTA	0.991
ccmB	Sesamum indicum	512	171	UCU->UUU	Ser->Phe	TTCATTGCCCCCAACCCTTT	C	TCGTACCTCTATTGAAACAG	0.981
ccmB	Sesamum indicum	514	172	CGU->UGU	Arg->Cys	CATTGCCCCCAACCCTTTCT	C	GTACCTCTATTGAAACAGAA	0.995
ccmB	Sesamum indicum	551	184	UCA->UUA	Ser->Leu	AGAATGGTTTCATGTTCTTT	C	ATCGATTGGTTATTCCTCTC	0.997
ccmB	Sesamum indicum	554	185	UCG->UUG	Ser->Leu	ATGGTTTCATGTTCTTTCAT	C	GATTGGTTATTCCTCTCCGT	0.994
ccmB	Sesamum indicum	566	189	UCC->UUC	Ser->Phe	TCTTTCATCGATTGGTTATT	C	CTCTCCGTTCGTATCTCTTT	0.997
ccmB	Sesamum indicum	569	190	UCU->UUU	Ser->Phe	TTCATCGATTGGTTATTCCT	C	TCCGTTCGTATCTCTTTTTC	0.979
ccmB	Sesamum indicum	572	191	CCG->CUG	Pro->Leu	ATCGATTGGTTATTCCTCTC	C	GTTCGTATCTCTTTTTCCAA	0.999
ccmB	Sesamum indicum	596	199	UCG->UUG	Ser->Leu	CGTATCTCTTTTTCCAATTT	C	GGTCTCGATTAGTTCACAAG	0.995
ccmC	Sesamum indicum	76	26	CGG->UGG	Arg->Trp	CGCAAATTCTCATTGGATCT	C	GGTTGTTCTTAACAGCGATG	1
ccmC	Sesamum indicum	103	35	CAU->UAU	His->Tyr	TCTTAACAGCGATGGCTATT	C	ATTTAAGTCTTCGGGTAGCA	0.999
ccmC	Sesamum indicum	115	39	CGG->UGG	Arg->Trp	TGGCTATTCATTTAAGTCTT	C	GGGTAGCACCACTAGATCTT	0.991
ccmC	Sesamum indicum	133	45	CUU->UUU	Leu->Phe	TTCGGGTAGCACCACTAGAT	C	TTCAACAAGGTGGAAATTCT	0.987
ccmC	Sesamum indicum	161	54	CCG->CUG	Pro->Leu	AGGTGGAAATTCTCGTATTC	C	GTATGTACATGTTCCTGCGG	1
ccmC	Sesamum indicum	179	60	GCG->GUG	Ala->Val	TCCGTATGTACATGTTCCTG	C	GGCTCGGATGAGTATTCTTG	0.999
ccmC	Sesamum indicum	184	62	CGG->UGG	Arg->Trp	ATGTACATGTTCCTGCGGCT	C	GGATGAGTATTCTTGTTTAT	0.994
ccmC	Sesamum indicum	281	94	ACA->AUA	Thr->Ile	TCGCTCTTCCGGAACCGGTA	C	AGAAATGGGTGCTTTTTCTA	0.976
ccmC	Sesamum indicum	299	100	UCU->UUU	Ser->Phe	TACAGAAATGGGTGCTTTTT	C	TACGTTGTTTACCTTAGTTA	0.993
ccmC	Sesamum indicum	331	111	CGG->UGG	Arg->Trp	CCTTAGTTACTGGGGGGTTT	C	GGGGAAGACCTATGTGGGGC	0.999
ccmC	Sesamum indicum	395	132	UCG->UUG	Ser->Leu	TTTAACCTCTGTATTCATCT	C	GTTCCTTATTTACCTGGGTG	0.996
ccmC	Sesamum indicum	399	133	UUC->UUU	Phe->Phe	ACCTCTGTATTCATCTCGTT	C	CTTATTTACCTGGGTGCACT	0.994
ccmC	Sesamum indicum	400	134	CUU->UUU	Leu->Phe	CCTCTGTATTCATCTCGTTC	C	TTATTTACCTGGGTGCACTG	0.999
ccmC	Sesamum indicum	436	146	CCU->UCU	Pro->Ser	CACTGTGTTTTCAAAAGCTT	C	CTGTCGAACCGGCTCCTATT	0.998
ccmC	Sesamum indicum	446	149	CCG->CUG	Pro->Leu	TCAAAAGCTTCCTGTCGAAC	C	GGCTCCTATTTCAATCCGTG	0.999
ccmC	Sesamum indicum	451	151	CCU->UCU	Pro->Ser	AGCTTCCTGTCGAACCGGCT	C	CTATTTCAATCCGTGCTGGA	0.999
ccmC	Sesamum indicum	458	153	UCA->UUA	Ser->Leu	TGTCGAACCGGCTCCTATTT	C	AATCCGTGCTGGACCGATCG	0.979
ccmC	Sesamum indicum	463	155	CGU->UGU	Arg->Cys	AACCGGCTCCTATTTCAATC	C	GTGCTGGACCGATCGATATA	0.999
ccmC	Sesamum indicum	467	156	GCU->GUU	Ala->Val	GGCTCCTATTTCAATCCGTG	C	TGGACCGATCGATATACCAA	0.992
ccmC	Sesamum indicum	473	158	CCG->CUG	Pro->Leu	TATTTCAATCCGTGCTGGAC	C	GATCGATATACCAATAATCA	0.995
ccmC	Sesamum indicum	497	166	UCU->UUU	Ser->Phe	CGATATACCAATAATCAAGT	C	TTCAGTCAACTGGTGGAATA	0.999
ccmC	Sesamum indicum	521	174	UCG->UUG	Ser->Leu	AGTCAACTGGTGGAATACAT	C	GCATCAACCTGGGAGCATTA	0.999
ccmC	Sesamum indicum	548	183	UCU->UUU	Ser->Phe	ACCTGGGAGCATTAGCCGAT	C	TGGTACATCAATACATGTTC	0.994
ccmC	Sesamum indicum	568	190	CCU->UCU	Pro->Ser	CTGGTACATCAATACATGTT	C	CTATGCCCATTCCAATCTTG	0.999
ccmC	Sesamum indicum	575	192	CCC->CUC	Pro->Ser	ATCAATACATGTTCCTATGC	C	CATTCCAATCTTGTCTAACT	0.998
ccmC	Sesamum indicum	605	202	UCC->UUC	Ser->Phe	CTTGTCTAACTTTGCTAACT	C	CCCCTTATCAACCCCTATCT	0.999
ccmC	Sesamum indicum	608	203	CCC->CUC	Pro->Ser	GTCTAACTTTGCTAACTCCC	C	CTTATCAACCCCTATCTTGT	0.999
ccmC	Sesamum indicum	614	205	UCA->UUA	Ser->Leu	CTTTGCTAACTCCCCCTTAT	C	AACCCCTATCTTGTTCGTTC	0.924
ccmC	Sesamum indicum	624	208	AUC->AUU	Ile->Ile	TCCCCCTTATCAACCCCTAT	C	TTGTTCGTTCTGGAAACACG	0.948
ccmC	Sesamum indicum	650	217	CCU->CUU	Pro->Leu	CGTTCTGGAAACACGTCTTC	C	TATTCCATCTTTTCTCGAAT	0.99
ccmC	Sesamum indicum	656	219	CCA->CUA	Pro->Leu	GGAAACACGTCTTCCTATTC	C	ATCTTTTCTCGAATCTCCTT	0.995
ccmC	Sesamum indicum	673	225	CCU->UCU	Pro->Ser	TTCCATCTTTTCTCGAATCT	C	CTTTAAAGGAAGAAATAGAA	0.994
ccmFC	Sesamum indicum	38	13	UCC->UUC	Ser->Phe	CTTTTTCTTTTTAATTACTT	C	CATGGTCGTGCCTCGTGGCA	0.987
ccmFC	Sesamum indicum	50	17	CCU->CUU	Pro->Leu	AATTACTTCCATGGTCGTGC	C	TCGTGGCACGGCAGCACCCG	1
ccmFC	Sesamum indicum	52	18	CGU->UGU	Arg->Cys	TTACTTCCATGGTCGTGCCT	C	GTGGCACGGCAGCACCCGTA	0.984
ccmFC	Sesamum indicum	103	35	CCC->UCC	Pro->Ser	GGTTCGTCAGTAGAGATGTT	C	CCACAGGTGCCCCTTTTTCC	0.999
ccmFC	Sesamum indicum	122	41	UCC->UUC	Ser->Phe	TCCCACAGGTGCCCCTTTTT	C	CAATGGTACTATAATTCCTA	0.999
ccmFC	Sesamum indicum	146	49	CCU->CUU	Pro->Leu	TGGTACTATAATTCCTATTC	C	TATCCCTTCATTCGCTCTTT	0.977
ccmFC	Sesamum indicum	151	51	CCU->UCU	Pro->Ser	CTATAATTCCTATTCCTATC	C	CTTCATTCGCTCTTTTGGTC	0.992
ccmFC	Sesamum indicum	155	52	UCA->UUA	Ser->Leu	AATTCCTATTCCTATCCCTT	C	ATTCGCTCTTTTGGTCTATC	0.929
ccmFC	Sesamum indicum	310	104	CGU->UGU	Arg->Cys	GAGCTAGAAACGCCCTATTT	C	GTTTCGTTCCCGTTCTTCAT	0.998
ccmFC	Sesamum indicum	334	112	CUU->UUU	Leu->Phe	TCGTTCCCGTTCTTCATTTC	C	TTCTTCTCGAATCCAAGGGG	0.938
ccmFC	Sesamum indicum	391	131	CGU->UGU	Arg->Cys	AATCTTTCTGCGGTGTGCTC	C	GTTTACTATTCTTTCGTACT	0.999
ccmFC	Sesamum indicum	406	136	CGU->UGU	Arg->Cys	TGCTCCGTTTACTATTCTTT	C	GTACTTTCTTCTTTTTACCA	0.996
ccmFC	Sesamum indicum	1234	412	CGG->UGG	Arg->Trp	TGCCTTTTCTTTTTTTTATT	C	GGATCGGATTTATGTTGGCT	0.992
ccmFC	Sesamum indicum	1268	423	UCG->UUG	Ser->Leu	GTTGGCTTCGTTGGGAGGCT	C	GCGTAGTTTGTTACGTCAGC	0.993
ccmFN	Sesamum indicum	38	13	CCG->CUG	Pro->Leu	CTTTCATTATTCGTTATTTC	C	GGGTCTTTTCGTTGCATTCA	0.996
ccmFN	Sesamum indicum	98	33	CCU->CUU	Pro->Leu	ACCAGTGTTTGGTGCAGCAC	C	TGCATTTTGGTGTATTCTTC	0.999
ccmFN	Sesamum indicum	137	46	UCG->UUG	Ser->Leu	TCTTTCTTTCCTTGGTCTTT	C	GTTCCGTCATATTCCTAATA	0.981
ccmFN	Sesamum indicum	142	48	CGU->UGU	Arg->Cys	CTTTCCTTGGTCTTTCGTTC	C	GTCATATTCCTAATAACTTA	0.987
ccmFN	Sesamum indicum	151	51	CCU->UCU	Pro->Ser	GTCTTTCGTTCCGTCATATT	C	CTAATAACTTATCCAATTAC	0.99
ccmFN	Sesamum indicum	248	83	UCA->UUA	Ser->Leu	TCATGAGGGTAGTATTTTAT	C	ATGGTGTCGGATCCTAAGTT	0.999
ccmFN	Sesamum indicum	256	86	CGG->UGG	Arg->Trp	GTAGTATTTTATCATGGTGT	C	GGATCCTAAGTTTTTATGGA	0.999
ccmFN	Sesamum indicum	283	95	CUU->UUU	Leu->Phe	TAAGTTTTTATGGATTCCTT	C	TTTGTTACCGGGGTCGACCC	0.995
ccmFN	Sesamum indicum	365	122	UCG->UUG	Ser->Leu	TCTTTTTTATTCCTTTCTTT	C	GAACTTCGTGAAGAACTCCA	0.942
ccmFN	Sesamum indicum	372	124	UUC->UUU	Phe->Phe	TATTCCTTTCTTTCGAACTT	C	GTGAAGAACTCCATTCTATC	0.973
ccmFN	Sesamum indicum	707	236	CCU->CUU	Pro->Leu	CATTGCTTTGTTTTTCTCTC	C	TTTCCTATCAGCGAGTTCCG	0.999
ccmFN	Sesamum indicum	716	239	UCA->UUA	Ser->Leu	GTTTTTCTCTCCTTTCCTAT	C	AGCGAGTTCCGACCCTTTTG	0.997
ccmFN	Sesamum indicum	754	252	CGU->UGU	Arg->Cys	TTGTTCGAAATTTCTTCGTT	C	GTACCGAACCGCTTGCAGAA	0.998
ccmFN	Sesamum indicum	776	259	UCA->UUA	Ser->Leu	TACCGAACCGCTTGCAGAAT	C	AAATCCTGTTCCACAAGATC	0.981
ccmFN	Sesamum indicum	788	263	CCA->CUA	Pro->Leu	TGCAGAATCAAATCCTGTTC	C	ACAAGATCCTATATCAGCTA	0.999
ccmFN	Sesamum indicum	803	268	UCA->UUA	Ser->Leu	TGTTCCACAAGATCCTATAT	C	AGCTATACATCCTCCTTGCA	0.991
ccmFN	Sesamum indicum	952	318	CGC->UGC	Arg->Cys	AAAAGAATGGAACACTGTTT	C	GCTCTGTTGGATGCGTCGGA	0.936
ccmFN	Sesamum indicum	1270	424	CGG->UGG	Arg->Trp	GAATTTGGATCTTGACATGT	C	GGTGGTTTTTAACCGTAGGC	0.992
ccmFN	Sesamum indicum	1298	433	CCA->CUA	Pro->Leu	TTTAACCGTAGGCATTTTGC	C	AGGAAGTTGGTGGGCTCATC	1
ccmFN	Sesamum indicum	1315	439	CAU->UAU	His->Tyr	TGCCAGGAAGTTGGTGGGCT	C	ATCATGAATTAGGTCGGGGT	1
ccmFN	Sesamum indicum	1330	444	CGG->UGG	Arg->Trp	GGGCTCATCATGAATTAGGT	C	GGGGTGGCTGGTGGTTTCGG	0.999
ccmFN	Sesamum indicum	1348	450	CGG->UGG	Arg->Trp	GTCGGGGTGGCTGGTGGTTT	C	GGGATCCCGTAGAAAATGCT	0.999
ccmFN	Sesamum indicum	1381	461	CGG->UGG	Arg->Trp	AAAATGCTTCTTTTATGCCT	C	GGGTATTAGCCACAGCTTGT	1
ccmFN	Sesamum indicum	1442	481	UCG->UUG	Ser->Leu	CCTTCTTCATTCTTGGACCT	C	GTTTCTTAATATTGTGACTT	0.999
ccmFN	Sesamum indicum	1466	489	CCA->CUA	Pro->Leu	TCTTAATATTGTGACTTTTC	C	ATGCTGTGTCTCAGGAACCT	0.999
ccmFN	Sesamum indicum	1478	493	UCA->UUA	Ser->Leu	GACTTTTCCATGCTGTGTCT	C	AGGAACCTTTTCAATACGGT	1
ccmFN	Sesamum indicum	1513	505	CCC->UCC	Pro->Ser	TACGGTCCGGATTGCTAGCT	C	CCGTTCATAGTTTTGCTACA	0.999
ccmFN	Sesamum indicum	1875	625	CUC->CUU	Leu->Leu	CCTACTGATGTAGTGAATCT	C	GATAATCTTCCTTACCAGTG	0.929
ccmFN	Sesamum indicum	1933	645	CGC->UGC	Arg->Cys	AACAAATAGGTGATCTCATC	C	GCGAATTTCGCAAAGAAGAG	0.921
cob	Sesamum indicum	298	100	CAC->UAC	His->Tyr	GTATGTTTTTCATTGTGGTT	C	ACCTTCATATTTTTCGTGGT	0.999
cob	Sesamum indicum	325	109	CAU->UAU	His->Tyr	ATATTTTTCGTGGTCTATAT	C	ATGCGAGTTATAGCAGTCCT	1
cob	Sesamum indicum	358	120	CGG->UGG	Arg->Trp	GCAGTCCTAGGGAATTTGTT	C	GGTGTCTCGGAGTTGTAATC	1
cob	Sesamum indicum	568	190	CAU->UAU	His->Tyr	ATCGTTTTTTTAGTCTTCAT	C	ATTTACTCCCCTTTATTTTA	0.997
cob	Sesamum indicum	853	285	CAU->UAU	His->Tyr	AATGGTATTTCCTACCGATC	C	ATGCCATTCTTCGTAGTATA	0.999
cob	Sesamum indicum	908	303	CCA->CUA	Pro->Leu	AGGTGTAGCCGCAATAGCAC	C	AGTTTTTATATGTCTGTTGG	0.998
cob	Sesamum indicum	982	328	CAC->UAC	His->Tyr	GTTCAAGTTTTCGCCCGATT	C	ACCAAGGAATATTTTGGTTG	0.999
cob	Sesamum indicum	1015	339	CGC->UGC	Arg->Cys	TTTGGTTGCTTTTGGCGGAT	C	GCTTACTACTAGGTTGGATC	0.999
cob	Sesamum indicum	1084	362	CCU->UCU	Pro->Ser	TTACTATTGGACAAATTTCT	C	CTTTTCTTTTCTTTTTCTTT	0.999
cox1	Sesamum indicum	11	4	CCG->CUG	Pro->Leu	NNNNNNNNNNATGACAAATC	C	GGTCCGATGGCTGTTCTCCA	1
cox1	Sesamum indicum	15	5	GUC->GUU	Val->Val	NNNNNNATGACAAATCCGGT	C	CGATGGCTGTTCTCCACTAA	0.954
cox1	Sesamum indicum	242	81	UCU->UUU	Ser->Phe	GCCGGCGATGATAGGTGGAT	C	TGGTAATTGGTCTGTTCCGA	0.998
cox1	Sesamum indicum	254	85	UCU->UUU	Ser->Phe	AGGTGGATCTGGTAATTGGT	C	TGTTCCGATTCTGATAGGTG	1
cox1	Sesamum indicum	452	151	UCU->UUU	Ser->Phe	AGCAGTTGATTTAGCAATTT	C	TAGTCTTCATCTATCTGGTG	1
cox1	Sesamum indicum	515	172	UCC->UUC	Ser->Phe	CAATTTTATAACAACTATCT	C	CAACATGCGTGGACCTGGAA	1
cox1	Sesamum indicum	551	184	UCA->UUA	Ser->Leu	TGGAATGACTATGCATAGAT	C	ACCCCTATTTGTTTGGTCCG	1
cox1	Sesamum indicum	590	197	CCA->CUA	Pro->Leu	CGTTCTAGTGACAGCATTCC	C	ACTTTTATTATCACTTCCGG	0.999
cox1	Sesamum indicum	761	254	UCC->UUC	Ser->Phe	CATCCTAATTCTGCCTGGAT	C	CGGTATCATAAGTCATATCG	0.998
cox1	Sesamum indicum	1186	396	CAC->UAC	His->Tyr	TTGCTTTATTTGCAGGATTT	C	ACTATTGGGTAGGTAAAATC	1
cox1	Sesamum indicum	1405	469	CGU->UGU	Arg->Cys	TATCCGTAGTTGGGATTTGT	C	GTTTCTTCGTGGTCGTAACA	1
cox1	Sesamum indicum	1433	478	UCA->UUA	Ser->Leu	CGTGGTCGTAACAATCACTT	C	AAGCAGTGGAAAGAACAAAA	0.999
cox1	Sesamum indicum	1489	497	CCA->UCA	Pro->Ser	CTTGGGCTGTTGAACAGAAT	C	CAACCACACCGGAATGGATG	0.998
cox1	Sesamum indicum	1499	500	CCG->CUG	Pro->Leu	TGAACAGAATCCAACCACAC	C	GGAATGGATGGTACAAAGTC	1
cox2	Sesamum indicum	25	9	CUC->UUC	Leu->Phe	TTGTTCTAGAATGTCTATTC	C	TCACAATTGCTCCTTGTGAT	0.929
cox2	Sesamum indicum	71	24	UCU->UUU	Ser->Phe	AGAACCATGGCAATTAGGAT	C	TCAAGACGCAGCAACACCTA	1
cox2	Sesamum indicum	161	54	UCA->UUA	Ser->Leu	TCTGATTTTTGTTTTCGTAT	C	ATGGATCTTGGTTCGCGCTT	0.956
cox2	Sesamum indicum	443	148	ACG->AUG	Thr->Met	ACTCACTTTTGACAGTTATA	C	GATTCCAGAAGATGATCCAG	0.999
cox2	Sesamum indicum	461	154	CCA->CUA	Pro->Leu	TACGATTCCAGAAGATGATC	C	AGAATTGGGTCAATCACGTT	1
cox2	Sesamum indicum	476	159	UCA->UUA	Ser->Leu	TGATCCAGAATTGGGTCAAT	C	ACGTTTATTAGAAGTGGACA	1
cox2	Sesamum indicum	557	186	CCU->CUU	Pro->Leu	TGTAACATCTGCTGATGTAC	C	TCATAGTTGGGCTGTACCTT	1
cox2	Sesamum indicum	623	208	ACC->AUC	Thr->Ile	ACCTGGTCGTTTAAATCAGA	C	CTCTATTTCGGTACAACGAG	0.907
cox2	Sesamum indicum	632	211	UCG->UUG	Ser->Leu	TTTAAATCAGACCTCTATTT	C	GGTACAACGAGAAGGAGTTT	0.999
cox2	Sesamum indicum	721	241	CCU->UCU	Pro->Ser	CTATCGTCGTAGAAGCTGTT	C	CTAGGAAAGATTATGGTTCT	0.999
cox2	Sesamum indicum	742	248	CGG->UGG	Arg->Trp	CTAGGAAAGATTATGGTTCT	C	GGGTATCCAATCAATTAATC	0.999
cox3	Sesamum indicum	245	82	CCU->CUU	Pro->Leu	CAAAGTCGTACAATTAGGAC	C	TCGATATGGTTTTATCCTTT	0.994
cox3	Sesamum indicum	304	102	CGG->UGG	Arg->Trp	TGTTCTTTTTTGCTTTTTTT	C	GGGCTTCTTCTCATTCTTCT	0.988
cox3	Sesamum indicum	311	104	UCU->UUU	Ser->Phe	TTTTGCTTTTTTTCGGGCTT	C	TTCTCATTCTTCTTTGGCAC	0.997
cox3	Sesamum indicum	314	105	UCU->UUU	Ser->Phe	TGCTTTTTTTCGGGCTTCTT	C	TCATTCTTCTTTGGCACCTA	0.993
cox3	Sesamum indicum	419	140	CCC->CUC	Pro->Ser	TTTTCTTAATACCCTTATTC	C	CCCTTCATCCGGAGCTGCCG	0.998
cox3	Sesamum indicum	422	141	CCU->CUU	Pro->Leu	TCTTAATACCCTTATTCCCC	C	TTCATCCGGAGCTGCCGTAA	0.993
cox3	Sesamum indicum	566	189	UCC->UUC	Ser->Phe	GGAATATTATCAAGCACCCT	C	CACTATTTCGGATAGTATTT	1
cox3	Sesamum indicum	754	252	CGG->UGG	Arg->Trp	GGCATTTTGTAGACGTGGTT	C	GGTTATTCCCATTTGTCTCT	1
cox3	Sesamum indicum	764	255	CCA->CUA	Pro->Leu	AGACGTGGTTCGGTTATTCC	C	ATTTGTCTCTATCTATTGGT	1
matR	Sesamum indicum	326	109	CCA->CUA	Pro->Leu	TGTATTACTATCGGCCCTAC	C	AGGCAACATCTACCTACACA	0.983
matR	Sesamum indicum	413	138	UCG->UUG	Ser->Leu	GATTGTTCAGAGAATTAGAT	C	GGTTCTATTAAGGACAGGTC	0.983
matR	Sesamum indicum	1679	560	UCC->UUC	Ser->Phe	CGGAGACATCGTAAATTGGT	C	CGCGGGCATCGCGATAAGTC	0.996
matR	Sesamum indicum	1700	567	CCU->CUU	Pro->Leu	CGCGGGCATCGCGATAAGTC	C	TCTGTCCTACTACAGGTGCC	0.999
matR	Sesamum indicum	1720	574	CGC->UGC	Arg->Cys	CTCTGTCCTACTACAGGTGC	C	GCGACAATCTTTACCAAGTC	0.997
matR	Sesamum indicum	1734	578	UAC->UAU	Tyr->Tyr	AGGTGCCGCGACAATCTTTA	C	CAAGTCCGAACAATTGTCGA	0.988
matR	Sesamum indicum	1756	586	CAC->UAC	His->Tyr	AAGTCCGAACAATTGTCGAC	C	ACCAGATCCGCTGGTCTGCA	0.996
matR	Sesamum indicum	1787	596	CCG->CUG	Pro->Leu	CTGGTCTGCAATATTCACCC	C	GGCCCACAAGCACAAATCCT	0.997
matR	Sesamum indicum	1826	609	CCA->CUA	Pro->Leu	CTCGGCGCGGAATATAATCC	C	AAAGTACTCCAAAGACTCAA	0.998
matR	Sesamum indicum	1844	615	UCA->UUA	Ser->Leu	CCCAAAGTACTCCAAAGACT	C	AAATAGAGTCAATCAAGAAG	0.996
mttB	Sesamum indicum	58	20	CAU->UAU	His->Tyr	CATATATATCCTATGAATTT	C	ATTTCGCACCGGAAACTATT	0.985
mttB	Sesamum indicum	67	23	CCG->UUG	Pro->Leu	CCTATGAATTTCATTTCGCA	C	CGGAAACTATTCTAGGAGAA	0.987
mttB	Sesamum indicum	68	23			CTATGAATTTCATTTCGCAC	C	GGAAACTATTCTAGGAGAAG	0.985
mttB	Sesamum indicum	101	34	UCC->UUC	Ser->Phe	AGGAGAAGTTCGAATCCGTT	C	CGTTCGGATATTGATTGGTC	0.938
mttB	Sesamum indicum	106	36	CGG->UGG	Arg->Trp	AAGTTCGAATCCGTTCCGTT	C	GGATATTGATTGGTCTTGGT	0.982
mttB	Sesamum indicum	142	48	CGU->UGU	Arg->Cys	TTGGTTTGACATGGTTTACG	C	GTTACTGGTTCCCGGAAGAG	0.999
mttB	Sesamum indicum	154	52	CCG->UCG	Pro->Ser	GGTTTACGCGTTACTGGTTC	C	CGGAAGAGTTAATATCTCCA	0.998
mttB	Sesamum indicum	170	57	UCU->UUU	Ser->Phe	GTTCCCGGAAGAGTTAATAT	C	TCCATTAGCTAAACCCTTTC	0.996
mttB	Sesamum indicum	173	58	CCA->CUA	Pro->Leu	CCCGGAAGAGTTAATATCTC	C	ATTAGCTAAACCCTTTCTTA	0.985
mttB	Sesamum indicum	220	74	CGU->UGU	Arg->Cys	CTTTTGACTCGTATTTTGTT	C	GTACACAATCAACGGAGGCC	0.995
mttB	Sesamum indicum	230	77	UCA->UUA	Ser->Leu	GTATTTTGTTCGTACACAAT	C	AACGGAGGCCTTCCCGACAT	1
mttB	Sesamum indicum	244	82	CCG->UCG	Pro->Ser	CACAATCAACGGAGGCCTTC	C	CGACATATGTTGCAACGTCT	0.999
mttB	Sesamum indicum	278	93	UCU->UUU	Ser->Phe	AACGTCTTCAATAGCATGCT	C	TTACTTCGTTTTTCCCTTAA	0.98
mttB	Sesamum indicum	304	102	CAU->UAU	His->Tyr	TCGTTTTTCCCTTAATAAGT	C	ATCAAATTTGGTGCTTTTTG	0.994
mttB	Sesamum indicum	373	125	CAU->UAU	His->Tyr	GGAAATACAATCGATTCCTC	C	ATTTAAGTGGTTCTCGCTTC	0.969
mttB	Sesamum indicum	386	129	UCU->UUU	Ser->Phe	ATTCCTCCATTTAAGTGGTT	C	TCGCTTCTCCTTGTTCCTGT	0.933
mttB	Sesamum indicum	388	130	CGC->UGC	Arg->Cys	TCCTCCATTTAAGTGGTTCT	C	GCTTCTCCTTGTTCCTGTTC	0.999
mttB	Sesamum indicum	415	139	CUU->UUU	Leu->Phe	CCTTGTTCCTGTTCCTAACT	C	TTCCCCGGGTAGTTCCCAAT	0.963
mttB	Sesamum indicum	418	140	CCC->UCC	Pro->Ser	TGTTCCTGTTCCTAACTCTT	C	CCCGGGTAGTTCCCAATGTT	0.988
mttB	Sesamum indicum	421	141	CGG->UGG	Arg->Trp	TCCTGTTCCTAACTCTTCCC	C	GGGTAGTTCCCAATGTTTGG	0.984
mttB	Sesamum indicum	449	150	CCA->CUA	Pro->Leu	TCCCAATGTTTGGCACTTTC	C	ATACTTCATGGGTGAAACAT	0.987
mttB	Sesamum indicum	514	172	CAU->UAU	His->Tyr	TACAACCTAAGATCTATGAC	C	ATATTATGTTAACTGTTCGT	0.997
mttB	Sesamum indicum	539	180	UCG->UUG	Ser->Leu	TATGTTAACTGTTCGTATTT	C	GTTCATTCCATCGGTATGCT	0.994
mttB	Sesamum indicum	547	183	CCA->UCA	Pro->Ser	CTGTTCGTATTTCGTTCATT	C	CATCGGTATGCTCCCAGGTA	0.995
mttB	Sesamum indicum	583	195	CGU->UGU	Arg->Cys	AGGTACCTGTAATTGTGATC	C	GTTTGCTAGAACCAAGGGGT	0.997
mttB	Sesamum indicum	596	199	CCA->CUA	Pro->Leu	TGTGATCCGTTTGCTAGAAC	C	AAGGGGTCTTTCTGTAGAAA	0.993
mttB	Sesamum indicum	620	207	UCC->UUC	Ser->Phe	GGGTCTTTCTGTAGAAACTT	C	CACGAACAATCGTCGTTTTT	0.985
mttB	Sesamum indicum	652	218	CCG->UCG	Pro->Ser	GTCGTTTTTTGATGGTTTTT	C	CGCTTCTCACAGCTGCTCTT	0.997
mttB	Sesamum indicum	658	220	CUC->UUC	Leu->Phe	TTTTGATGGTTTTTCCGCTT	C	TCACAGCTGCTCTTTCCACA	0.971
mttB	Sesamum indicum	709	237	CGU->UGU	Arg->Cys	TCTGGTGCCAAATTGTCGCC	C	GTTTCCTTATTTCTTTGATA	0.996
mttB	Sesamum indicum	714	238	UUC->UUU	Phe->Phe	TGCCAAATTGTCGCCCGTTT	C	CTTATTTCTTTGATAATAGA	0.97
mttB	Sesamum indicum	755	252	UCG->UUG	Ser->Leu	GTTGGCTATCTTTGTGGCAT	C	GATTGTAGAAGTTCGTGAAG	0.993
nad1	Sesamum indicum	215	72	UCC->UUC	Ser->Phe	ACCAAGTAGTGCTAATTTCT	C	CCTTTTTAGAATGGCCCCAG	0.999
nad1	Sesamum indicum	265	89	CGG->UGG	Arg->Trp	TTATGTTAAGTCTGGTCGCT	C	GGGCCGTTGTACCTTTTGAT	0.999
nad1	Sesamum indicum	307	103	CCG->UUG	Pro->Leu	ATGGTATGGTATTGTCAGAT	C	CGAACATAGGGCTACTTTAT	0.995
nad1	Sesamum indicum	308	103			TGGTATGGTATTGTCAGATC	C	GAACATAGGGCTACTTTATT	1
nad1	Sesamum indicum	376	126	CGG->UGG	Arg->Trp	ATGGAATTATTATAGCAGGT	C	GGTCTAGTAATTCGAAATAT	0.999
nad1	Sesamum indicum	401	134	UCU->UUU	Ser->Phe	TAGTAATTCGAAATATGCCT	C	TCTAGGAGCATTACGATCTG	1
nad1	Sesamum indicum	436	146	CCU->UCU	Pro->Ser	GATCTGCAGCTCAAATGGTC	C	CTTATGAAGTCTCTATTGGT	0.998
nad1	Sesamum indicum	490	164	CCC->UCU	Pro->Ser	CTGTACTAATATGTGTAGGT	C	CCCGTAATTCGAGTGAGATT	0.997
nad1	Sesamum indicum	492	164			GTACTAATATGTGTAGGTCC	C	CGTAATTCGAGTGAGATTGT	0.989
nad1	Sesamum indicum	493	165	CGU->UGU	Arg->Cys	TACTAATATGTGTAGGTCCC	C	GTAATTCGAGTGAGATTGTC	0.995
nad1	Sesamum indicum	500	167	UCG->UUG	Ser->Leu	ATGTGTAGGTCCCCGTAATT	C	GAGTGAGATTGTCATGGCGC	1
nad1	Sesamum indicum	536	179	UCC->UUU	Ser->Phe	GGCGCAAAAGCAGATATGGT	C	CGGTATTCCCTTGTTCCCTG	0.997
nad1	Sesamum indicum	537	179			GCGCAAAAGCAGATATGGTC	C	GGTATTCCCTTGTTCCCTGT	0.993
nad1	Sesamum indicum	580	194	CGU->UGU	Arg->Cys	TGGTTATGTTTTTTATTTCT	C	GTCTAGCAGAAACTAATCGA	0.997
nad1	Sesamum indicum	635	212	UCA->UUA	Ser->Leu	CCCAGAAGCGGAAGCTGAAT	C	AGTTGCAGGCTATAATGTAG	0.999
nad1	Sesamum indicum	674	225	UCU->UUU	Ser->Phe	AGAATATTCTTCAATGGGGT	C	TGCTCTTTTTTTTTTGGGAG	1
nad1	Sesamum indicum	725	242	CCA->CUA	Pro->Leu	TATGATCTTAATGAGTGGTC	C	ATGCACATCGCTCTCTCCAG	0.995
nad1	Sesamum indicum	734	245	UCG->UUG	Ser->Leu	AATGAGTGGTCCATGCACAT	C	GCTCTCTCCAGGAGGTTGGC	0.997
nad1	Sesamum indicum	740	247	UCU->UUU	Ser->Phe	TGGTCCATGCACATCGCTCT	C	TCCAGGAGGTTGGCCGCCTA	0.999
nad1	Sesamum indicum	743	248	CCA->CUA	Pro->Leu	TCCATGCACATCGCTCTCTC	C	AGGAGGTTGGCCGCCTATCC	0.999
nad1	Sesamum indicum	755	252	CCG->CUG	Pro->Leu	GCTCTCTCCAGGAGGTTGGC	C	GCCTATCCTAGATCTTCCCA	0.995
nad1	Sesamum indicum	779	260	UCC->UUC	Ser->Phe	TATCCTAGATCTTCCCATTT	C	CAAGAAGATCCCCGGCTCGA	0.999
nad1	Sesamum indicum	823	275	CUC->UUC	Leu->Phe	GGTTTAGTATCAAGGTGATT	C	TCTTTCTGTTCCTATATATA	0.99
nad1	Sesamum indicum	898	300	CGG->UGG	Arg->Trp	ATCAATTAATGGGACTTGGC	C	GGAAAGTGTTCTTGCCTCTA	0.999
nad1	Sesamum indicum	928	310	CGG->UGG	Arg->Trp	TCTTGCCTCTATCATTAGCT	C	GGGTAGTCGTCGTTTCTGGT	0.999
nad2	Sesamum indicum	26	9	UCC->UUC	Ser->Phe	CAATCTTTTTTTAGCGGTTT	C	CCCAGAGATTTTTATCATTA	0.997
nad2	Sesamum indicum	223	75	CUU->UUU	Leu->Phe	CCTATTTATTCTGGAATAAT	C	TTTTTAGGAGGGACAATTTT	0.996
nad2	Sesamum indicum	308	103	UCU->UUU	Ser->Phe	CATTTCGATGTGTTTCGATT	C	TTCCGAACAAGAGAGGTTTG	0.997
nad2	Sesamum indicum	311	104	UCC->UUC	Ser->Phe	TTCGATGTGTTTCGATTCTT	C	CGAACAAGAGAGGTTTGATG	0.999
nad2	Sesamum indicum	356	119	CCA->CUA	Pro->Leu	TGAATTCATTGTATTAATTC	C	ACTTCCTACTCGCAGTATGC	0.995
nad2	Sesamum indicum	361	121	CCU->UCU	Pro->Ser	TCATTGTATTAATTCCACTT	C	CTACTCGCAGTATGCTCTTT	0.999
nad2	Sesamum indicum	367	123	CGC->UGC	Arg->Cys	TATTAATTCCACTTCCTACT	C	GCAGTATGCTCTTTATGATC	0.989
nad2	Sesamum indicum	401	134	UCA->UUA	Ser->Leu	TATGATCTCGGCTTATGATT	C	AATTGCCATGTATTTAGCTA	0.998
nad2	Sesamum indicum	428	143	CCU->CUU	Pro->Leu	CATGTATTTAGCTATTGAGC	C	TCAAAGTTTATGTTTTTATG	0.999
nad2	Sesamum indicum	497	166	UCG->UUG	Ser->Leu	ATTTTCCACGGAAGCCGGCT	C	GAAATATTTGATCTTAGGTG	0.999
nad2	Sesamum indicum	788	263	UCU->UUU	Ser->Phe	TGCGCCTAAAATCTCTATTT	C	TGCTAATATTTCACGTGTTT	1
nad2	Sesamum indicum	800	267	UCA->UUA	Ser->Leu	CTCTATTTCTGCTAATATTT	C	ACGTGTTTCTATTTATGGTT	0.986
nad2	Sesamum indicum	809	270	UCU->UUU	Ser->Phe	TGCTAATATTTCACGTGTTT	C	TATTTATGGTTCTTATGGAG	0.999
nad2	Sesamum indicum	928	310	CAU->UAU	His->Tyr	AAGTCAAAAGACTTCTAGCT	C	ATAGTTCAATTGGACATGTA	0.996
nad2	Sesamum indicum	958	320	CGU->UGU	Arg->Cys	TTGGACATGTAGGTTATATT	C	GTACTGGTTTCTCATGTGGA	1
nad2	Sesamum indicum	962	321	ACU->AUU	Thr->Ile	ACATGTAGGTTATATTCGTA	C	TGGTTTCTCATGTGGAACCA	0.997
nad2	Sesamum indicum	1028	343	UCA->UUA	Ser->Leu	TGGTATCTTTATTTATGCAT	C	AATGACGATAGATGCATTCG	0.999
nad2	Sesamum indicum	1058	353	UCA->UUA	Ser->Leu	AGATGCATTCGCCATAGTTT	C	AGCATTACGGCAAACCCGTG	0.997
nad2	Sesamum indicum	1246	416	CCA->UCA	Pro->Ser	GTGGGGCTTACTTCCTAGCC	C	CAGTGGGAGTAGTGACTAGC	0.995
nad2	Sesamum indicum	1276	426	CGU->UGU	Arg->Cys	TAGTGACTAGCGTTATAGGT	C	GTTTTTATTATATACGCTTA	1
nad2	Sesamum indicum	1298	433	GCG->GUG	Ala->Val	TTTTTATTATATACGCTTAG	C	GAAAAGAATGTTTTTTGATA	1
nad2	Sesamum indicum	1400	467	UCA->UUA	Ser->Leu	GACTTCCTCTTTCATTACTT	C	ATTCTTTCCATATCCCTCTC	0.964
nad2	Sesamum indicum	1408	470	CCA->UUA	Pro->Leu	CTTTCATTACTTCATTCTTT	C	CATATCCCTCTCCTTTGTTC	0.976
nad2	Sesamum indicum	1409	470			TTTCATTACTTCATTCTTTC	C	ATATCCCTCTCCTTTGTTCT	0.991
nad2	Sesamum indicum	1416	472	CCC->CCU	Pro->Pro	ACTTCATTCTTTCCATATCC	C	TCTCCTTTGTTCTCAGTTAC	0.976
nad2	Sesamum indicum	1457	486	UCA->UUA	Ser->Leu	TCATCAAATGGCACTCAGTT	C	ATATCTTTAANNNNNNNNNN	0.997
nad3	Sesamum indicum	44	15	UCG->UUG	Ser->Leu	GATCTATTTAGTGATCAGTT	C	GCTAGTTTCTTTGATCCCAC	1
nad3	Sesamum indicum	61	21	CCA->UUA	Pro->Leu	GTTCGCTAGTTTCTTTGATC	C	CACTCGGTGTTCCTTTTCCA	0.925
nad3	Sesamum indicum	62	21			TTCGCTAGTTTCTTTGATCC	C	ACTCGGTGTTCCTTTTCCAT	0.999
nad3	Sesamum indicum	80	27	CCA->CUA	Pro->Leu	CCCACTCGGTGTTCCTTTTC	C	ATTTTCTTCCAATAGTTCGA	0.997
nad3	Sesamum indicum	146	49	UCC->UUC	Ser->Phe	CGAATGTGGTTTCGATCCTT	C	CGGTGATGCCAGAAGTCGTT	1
nad3	Sesamum indicum	208	70	CCU->UUU	Pro->Phe	TTTCAATTTTATTTATTATT	C	CTGATCCGGAAGTAACCTTT	0.996
nad3	Sesamum indicum	209	70			TTCAATTTTATTTATTATTC	C	TGATCCGGAAGTAACCTTTT	0.988
nad3	Sesamum indicum	215	72	CCG->CUG	Pro->Leu	TTTATTTATTATTCCTGATC	C	GGAAGTAACCTTTTCCTTTC	0.992
nad3	Sesamum indicum	230	77	UCC->UUC	Ser->Phe	TGATCCGGAAGTAACCTTTT	C	CTTTCCTTGGGCAGTACCCC	0.999
nad3	Sesamum indicum	247	83	CCC->UCC	Pro->Ser	TTTCCTTTCCTTGGGCAGTA	C	CCCCCAACAAGATTGATCCC	0.994
nad3	Sesamum indicum	251	84	CCC->CUC	Pro->Ser	CTTTCCTTGGGCAGTACCCC	C	CAACAAGATTGATCCCTTTG	0.992
nad3	Sesamum indicum	266	89	CCC->CUC	Pro->Ser	ACCCCCCAACAAGATTGATC	C	CTTTGGATCTTGGTCCATGA	0.999
nad3	Sesamum indicum	275	92	UCU->UUU	Ser->Phe	CAAGATTGATCCCTTTGGAT	C	TTGGTCCATGATGGCCTTTT	0.992
nad3	Sesamum indicum	317	106	UCU->UUU	Ser->Phe	ATTGATTTTGACGATTGGAT	C	TCTCTATGAATGGAAAAGGG	1
nad3	Sesamum indicum	349	117	CGG->UGG	Arg->Trp	GGAAAAGGGGTGCTTTGGAT	C	GGGAGTAANNNNNNNNNNNN	1
nad4	Sesamum indicum	65	22	ACU->AUU	Thr->Ile	TCCCGTGCTAGGAAGCATTA	C	TCCTCTTTTCATTCCAAATT	0.997
nad4	Sesamum indicum	68	23	CCU->CUU	Pro->Leu	CGTGCTAGGAAGCATTACTC	C	TCTTTTCATTCCAAATTCAA	0.999
nad4	Sesamum indicum	98	33	CCG->CUG	Pro->Leu	TCCAAATTCAAGAATACGGC	C	GATACGATTGATTGGTCTGT	0.989
nad4	Sesamum indicum	145	49	CCC->UCC	Pro->Ser	CTCTTATTACTTTTTTGTAT	C	CCCCTGTTCTTCGGATACAA	1
nad4	Sesamum indicum	149	50	CCU->CUU	Pro->Leu	TATTACTTTTTTGTATCCCC	C	TGTTCTTCGGATACAATTCG	0.997
nad4	Sesamum indicum	157	53	CGG->UGG	Arg->Trp	TTTTGTATCCCCCTGTTCTT	C	GGATACAATTCGATCCTTCT	0.992
nad4	Sesamum indicum	188	63	UCU->UUU	Ser->Phe	CGATCCTTCTACGGCCAAAT	C	TCAATTTGTGGAAAGCCTTC	0.998
nad4	Sesamum indicum	353	118	ACA->AUA	Thr->Ile	TTATGGGAAAGAGTATATTA	C	AGCATCTCTAATTCGTGAAT	0.999
nad4	Sesamum indicum	359	120	UCU->UUU	Ser->Phe	GAAAGAGTATATTACAGCAT	C	TCTAATTCGTGAATTTCTAA	0.996
nad4	Sesamum indicum	367	123	CGU->UGU	Arg->Cys	ATATTACAGCATCTCTAATT	C	GTGAATTTCTAATGATCGCC	0.995
nad4	Sesamum indicum	407	136	CCU->CUU	Pro->Leu	CGTGTTCTGCATGCTGGATC	C	TCTACTATTCTATGTTTTTC	0.999
nad4	Sesamum indicum	427	143	CCC->UUC	Pro->Phe	CTCTACTATTCTATGTTTTT	C	CCGAAAGTGTGCCAATCCCT	0.996
nad4	Sesamum indicum	428	143			TCTACTATTCTATGTTTTTC	C	CGAAAGTGTGCCAATCCCTA	0.996
nad4	Sesamum indicum	440	147	CCA->CUA	Pro->Leu	TGTTTTTCCCGAAAGTGTGC	C	AATCCCTATGTTCATTATTA	0.975
nad4	Sesamum indicum	599	200	UCA->UUA	Ser->Leu	AACCACCGATTTACAAATTT	C	ATTAACCACAGAATTTAGTG	0.998
nad4	Sesamum indicum	650	217	UCU->UUU	Ser->Phe	AATCTTTCTATGGATTGCTT	C	TTTCGCCTCTTTCGCCGTCA	0.999
nad4	Sesamum indicum	758	253	CCU->CUU	Pro->Leu	CGTCATCTTGGCAGGAATTC	C	TTTAAAATTGGGAACCTACG	0.999
nad4	Sesamum indicum	827	276	UCC->UUC	Ser->Phe	TCCCGAAGCGACACTTTGTT	C	CACTCCTTTCATTTATACTC	0.995
nad4	Sesamum indicum	847	283	CCA->UUA	Pro->Leu	CCACTCCTTTCATTTATACT	C	CAAGCGCGATTGCTATAATA	0.979
nad4	Sesamum indicum	848	283			CACTCCTTTCATTTATACTC	C	AAGCGCGATTGCTATAATAT	1
nad4	Sesamum indicum	878	293	UCG->UUG	Ser->Leu	TGCTATAATATATACTTCCT	C	GACCACTTTAAGACAGATCG	1
nad4	Sesamum indicum	968	323	CCG->CUG	Pro->Leu	GACTATTGGTATGTTTAGTC	C	GAACATACAGGGAATTGGAG	1
nad4	Sesamum indicum	997	333	CUA->UUA	Leu->Leu	AGGGAATTGGAGGTAGCATT	C	TACCGATGTCAAGTCATGGA	0.989
nad4	Sesamum indicum	1001	334	CCG->CUG	Pro->Leu	AATTGGAGGTAGCATTCTAC	C	GATGTCAAGTCATGGACTGG	1
nad4	Sesamum indicum	1007	336	UCA->UUA	Ser->Leu	AGGTAGCATTCTACCGATGT	C	AAGTCATGGACTGGTTTCTT	0.999
nad4	Sesamum indicum	1092	364	UAC->UAU	Tyr->Tyr	ACTCGACTTGTTAGATATTA	C	GGAGGTTCAGTGAGCACCAT	0.906
nad4	Sesamum indicum	1100	367	UCA->UUA	Ser->Leu	TGTTAGATATTACGGAGGTT	C	AGTGAGCACCATGCCGAATC	0.999
nad4	Sesamum indicum	1120	374	CUC->UUC	Leu->Phe	CAGTGAGCACCATGCCGAAT	C	TCCCTACCATTTTCTTCTCT	0.995
nad4	Sesamum indicum	1123	375	CCU->UCU	Pro->Ser	TGAGCACCATGCCGAATCTC	C	CTACCATTTTCTTCTCTTCC	1
nad4	Sesamum indicum	1139	380	UCU->UUU	Ser->Phe	TCTCCCTACCATTTTCTTCT	C	TTCCACTTTGGCCAATATGA	0.996
nad4	Sesamum indicum	1142	381	UCC->UUC	Ser->Phe	CCCTACCATTTTCTTCTCTT	C	CACTTTGGCCAATATGAGTT	0.992
nad4	Sesamum indicum	1163	388	UCA->UUA	Ser->Leu	CACTTTGGCCAATATGAGTT	C	ACCTGGTACTAGCAGTTTTA	1
nad4	Sesamum indicum	1298	433	GCG->GUG	Ala->Val	CCTTTGGCTATATAATCGTG	C	GGTTTCTGGGAATTTAAAAC	0.992
nad4	Sesamum indicum	1346	449	CCA->CUA	Pro->Leu	CCTCCATAAATTCTCCGATC	C	AAATGGCAGAGAAGTTTCCA	0.995
nad4	Sesamum indicum	1364	455	UCC->UUC	Ser->Phe	TCCAAATGGCAGAGAAGTTT	C	CATATTTATACCTTTTCTTG	0.999
nad4	Sesamum indicum	1408	470	CAC->UAC	His->Tyr	GAGTTGTTTGGATGGGTGTT	C	ACCCCAAAGTGTTCCCGGAC	0.999
nad4	Sesamum indicum	1424	475	CCG->CUG	Pro->Leu	TGTTCACCCCAAAGTGTTCC	C	GGACTGCATGCATACATCCG	0.998
nad4L	Sesamum indicum	2	1	ACG->AUG	Thr->Met	NNNNNNNNNNNNNNNNNNNA	C	GGATCCTATTAAATATTTTA	0.961
nad4L	Sesamum indicum	41	14	UCU->UUU	Ser->Phe	TACATTTTCTATGATCATCT	C	TATTTCAGGTATTCGGGGAA	0.997
nad4L	Sesamum indicum	47	16	UCA->UUA	Ser->Leu	TTCTATGATCATCTCTATTT	C	AGGTATTCGGGGAATCCTCC	0.998
nad4L	Sesamum indicum	55	19	CGG->UGG	Arg->Trp	TCATCTCTATTTCAGGTATT	C	GGGGAATCCTCCTTAATAGA	0.992
nad4L	Sesamum indicum	86	29	CCU->CUU	Pro->Leu	CCTTAATAGACGAAATATTC	C	TATTATGTCAATGCCAATTG	0.982
nad4L	Sesamum indicum	95	32	UCA->UUA	Ser->Leu	ACGAAATATTCCTATTATGT	C	AATGCCAATTGAATCAATGT	1
nad4L	Sesamum indicum	100	34	CCA->UCA	Pro->Ser	ATATTCCTATTATGTCAATG	C	CAATTGAATCAATGTTATTA	1
nad4L	Sesamum indicum	110	37	UCA->UUA	Ser->Leu	TATGTCAATGCCAATTGAAT	C	AATGTTATTAGCTGTGAATT	0.999
nad4L	Sesamum indicum	131	44	UCG->UUG	Ser->Leu	AATGTTATTAGCTGTGAATT	C	GAACTTTTTGGTATTTTCCG	1
nad4L	Sesamum indicum	158	53	UCG->UUG	Ser->Leu	TTTGGTATTTTCCGTTTCTT	C	GGATGATATGATGGGTCAAT	1
nad4L	Sesamum indicum	179	60	UCA->UUA	Ser->Leu	GGATGATATGATGGGTCAAT	C	ATTTGCTTCATTGGTTTCAA	1
nad4L	Sesamum indicum	188	63	UCA->UUA	Ser->Leu	GATGGGTCAATCATTTGCTT	C	ATTGGTTTCAACGGTGGCAG	1
nad4L	Sesamum indicum	197	66	UCA->UUA	Ser->Leu	ATCATTTGCTTCATTGGTTT	C	AACGGTGGCAGCTGCGGAAT	0.998
nad4L	Sesamum indicum	281	94	UCU->UUU	Ser->Phe	AGGGACTATTGCTGTAGAAT	C	TATTAATAGCATTCAAGGTT	0.999
nad5	Sesamum indicum	155	52	CCG->CUG	Pro->Leu	TGCTTTTTATGAAGTCGCAC	C	GGGAGCTAGTGCTTGCTATC	1
nad5	Sesamum indicum	242	81	CCG->CUG	Pro->Leu	GGGCTTCTTGTTCGATAGCC	C	GACCGTAGTGATGTTAATTG	1
nad5	Sesamum indicum	359	120	UCU->UUU	Ser->Phe	TATGTGTTATTTATCCATTT	C	TACTTTTTTTATGCCAATGT	0.999
nad5	Sesamum indicum	374	125	CCA->CUA	Pro->Leu	CATTTCTACTTTTTTTATGC	C	AATGTTGGTGACTGGAGATA	0.998
nad5	Sesamum indicum	398	133	UCU->UUU	Ser->Phe	GTTGGTGACTGGAGATAACT	C	TCTTCAATTATTCCTGGGAT	1
nad5	Sesamum indicum	539	180	CCU->CUU	Pro->Leu	AGGTGATTTTGGATTAGCTC	C	TGGGATTTCGGGTTGTTTTA	0.999
nad5	Sesamum indicum	548	183	UCG->UUG	Ser->Leu	TGGATTAGCTCCTGGGATTT	C	GGGTTGTTTTACTCTCTTTC	0.999
nad5	Sesamum indicum	608	203	GCC->GUC	Ala->Val	TATTTTTGCTTGTGCTAGTG	C	CCCCAGAAATTCTTGGATTT	0.981
nad5	Sesamum indicum	629	210	UCU->UUU	Ser->Phe	CCCCAGAAATTCTTGGATTT	C	TTGCAATATGAGATTGAATG	0.999
nad5	Sesamum indicum	676	226	CUU->UUU	Leu->Phe	CTCTTATTTGTATTTTACTT	C	TTATTGGTGCTGTTGGGAAA	1
nad5	Sesamum indicum	713	238	UCG->UUG	Ser->Leu	GAAATCTGCACAGATAGGAT	C	GCATACTTGGTCACCCGATG	0.999
nad5	Sesamum indicum	725	242	UCA->UUA	Ser->Leu	GATAGGATCGCATACTTGGT	C	ACCCGATGCTATGGAGGGCC	0.999
nad5	Sesamum indicum	835	279	CCG->UCG	Pro->Ser	GCTCCCCTTTATTTGAATAC	C	CGCCTACGGCTTTGATTGTT	1
nad5	Sesamum indicum	1310	437	UCA->UUA	Ser->Leu	TTCTTATTACTCTTTTCGTT	C	ACTTTTTCTAACATTTCTAG	0.999
nad5	Sesamum indicum	1490	497	CCC->CUC	Pro->Ser	CAATTTTTGGGCCAATTCCC	C	CTTCGTACTACCAAAAAATG	0.999
nad5	Sesamum indicum	1550	517	ACC->AUC	Thr->Ile	GTTTGCTGCTCCAACCATTA	C	CAAACTAATACCTATTCCGT	0.995
nad5	Sesamum indicum	1568	523	CCG->CUG	Pro->Leu	TACCAAACTAATACCTATTC	C	GTTTAGTACTTCAGGTGCTT	1
nad5	Sesamum indicum	1580	527	UCA->UUA	Ser->Leu	ACCTATTCCGTTTAGTACTT	C	AGGTGCTTCTGTTGCGTATA	0.998
nad5	Sesamum indicum	1589	530	UCU->UUU	Ser->Phe	GTTTAGTACTTCAGGTGCTT	C	TGTTGCGTATAATGTAAATT	0.976
nad5	Sesamum indicum	1610	537	UCC->UUC	Ser->Phe	TGTTGCGTATAATGTAAATT	C	CGTAGCGGATCAATTCCAAC	0.999
nad5	Sesamum indicum	1895	632	UCA->UUA	Ser->Leu	CTTTGCAATGTTACTTGGTT	C	AACTCTATTTGTGACCTTTT	0.998
nad5	Sesamum indicum	1916	639	UCU->UUU	Ser->Phe	AACTCTATTTGTGACCTTTT	C	TCGTATGTGGGACTCTCTAT	0.999
nad5	Sesamum indicum	1918	640	CGU->UGU	Arg->Cys	CTCTATTTGTGACCTTTTCT	C	GTATGTGGGACTCTCTATCT	0.999
nad5	Sesamum indicum	1958	653	UCG->UUG	Ser->Leu	TTCTTGGGTAGATAATCGAT	C	GTCTTTCATTTGGATAGTGA	0.991
nad6	Sesamum indicum	26	9	CCU->CUU	Pro->Leu	ACTTTCTGTTTTGTCGAGCC	C	TGCTTTGGTCTCTGGTTTGA	0.999
nad6	Sesamum indicum	88	30	CCC->UUC	Pro->Phe	CGGTACATTCCGTTTTGTTT	C	CCATCCCAGTCTTTCGCAAT	0.989
nad6	Sesamum indicum	89	30			GGTACATTCCGTTTTGTTTC	C	CATCCCAGTCTTTCGCAATA	0.999
nad6	Sesamum indicum	95	32	CCA->CUA	Pro->Leu	TTCCGTTTTGTTTCCCATCC	C	AGTCTTTCGCAATACTTCCG	0.999
nad6	Sesamum indicum	103	35	CGC->UGC	Arg->Cys	TGTTTCCCATCCCAGTCTTT	C	GCAATACTTCCGGTTTACTT	0.997
nad6	Sesamum indicum	161	54	CCA->CUA	Pro->Leu	CTTTTTCGCAATGATCTTCC	C	AGTAGTTCATATAGGAGCTA	0.999
nad6	Sesamum indicum	169	57	CAU->UAU	His->Tyr	CAATGATCTTCCCAGTAGTT	C	ATATAGGAGCTATAGCCGTT	1
nad6	Sesamum indicum	191	64	UCA->UUA	Ser->Leu	TATAGGAGCTATAGCCGTTT	C	ATTCCTATTCGTTGTTATGA	0.999
nad6	Sesamum indicum	463	155	CCU->UCU	Pro->Ser	ATTTCGTCTGGTTTTTGGTT	C	CTAGCCTTATTTTATTAGTA	0.987
nad6	Sesamum indicum	569	190	UCU->UUU	Ser->Phe	CCGACGAAATGCTATTGATT	C	TAGGAGGACTATAATGAGGA	1
nad7	Sesamum indicum	45	15	UUC->UUU	Phe->Phe	AAAAATTTCACTTTGAATTT	C	GGACCTCAACATCCTGCTGC	0.994
nad7	Sesamum indicum	77	26	UCA->UUA	Ser->Leu	TCCTGCTGCTCATGGTGTTT	C	ACGATTAGTATTGGAAATGA	0.999
nad7	Sesamum indicum	137	46	UCA->UUA	Ser->Leu	TGCGGAACCACATATTGGAT	C	ACTCCATAGGGGGACTGAGA	0.999
nad7	Sesamum indicum	200	67	UCU->UUU	Ser->Phe	TCTTCAAGCTTTACCTTATT	C	TGATCGTTCAGACTATGTTT	0.995
nad7	Sesamum indicum	209	70	UCA->UUA	Ser->Leu	TTTACCTTATTCTGATCGTT	C	AGACTATGTTTCTATGATGG	0.999
nad7	Sesamum indicum	244	82	CAU->UAU	His->Tyr	TGATGGCCCAAGAACACGCT	C	ATTCTTCAGCCGTAGAGAGA	0.999
nad7	Sesamum indicum	251	84	UCA->UUA	Ser->Leu	CCAAGAACACGCTCATTCTT	C	AGCCGTAGAGAGACTTTTGA	0.993
nad7	Sesamum indicum	316	106	CGU->UGU	Arg->Cys	AATATATACGAGTGTTATTC	C	GTGAAATAACTCGAATTTCA	0.997
nad7	Sesamum indicum	335	112	UCA->UUA	Ser->Leu	CCGTGAAATAACTCGAATTT	C	AAATCATTCACTTGCTTTAA	0.999
nad7	Sesamum indicum	344	115	UCA->UUA	Ser->Leu	AACTCGAATTTCAAATCATT	C	ACTTGCTTTAACTACTCATG	0.999
nad7	Sesamum indicum	383	128	UCA->UUA	Ser->Leu	TGCTATGGATGTGGGAGCAT	C	AACTCCGTTCCTGTGGGCTT	1
nad7	Sesamum indicum	578	193	UCA->UUA	Ser->Leu	CGACGAATTAGAAGAGATGT	C	AACCGGCAACCGTATCTGGA	1
nad7	Sesamum indicum	724	242	CAU->UAU	His->Tyr	GAGCAGCACCTTACGATGTT	C	ATGACCAATTGGATCCTGAC	1
nad7	Sesamum indicum	739	247	CCU->UUU	Pro->Phe	ATGTTCATGACCAATTGGAT	C	CTGACGTACCAGTAGGTACC	0.999
nad7	Sesamum indicum	740	247			TGTTCATGACCAATTGGATC	C	TGACGTACCAGTAGGTACCA	0.999
nad7	Sesamum indicum	769	257	CGC->UGC	Arg->Cys	CAGTAGGTACCAGAGGAGAT	C	GCTATGATCGTTACTGTATT	1
nad7	Sesamum indicum	926	309	UCA->UUA	Ser->Leu	GAAACTATCCATGGAATCCT	C	AATTCACCATTTCGAACCTT	0.999
nad7	Sesamum indicum	944	315	CCU->CUU	Pro->Leu	CTCAATTCACCATTTCGAAC	C	TTATACAGAAGGTTTTTCCG	0.999
nad7	Sesamum indicum	1050	350	CCC->CCU	Pro->Pro	AGTAATGGAAGCAATCGTCC	C	TACCGTCGTAAAATAAGAGC	0.966
nad7	Sesamum indicum	1057	353	CGU->UGU	Arg->Cys	GAAGCAATCGTCCCTACCGT	C	GTAAAATAAGAGCACCTGGT	0.997
nad7	Sesamum indicum	1088	363	UCA->UUA	Ser->Leu	AGCACCTGGTTTTGCCCATT	C	ACAAGGACTCGATTCTATGT	0.998
nad7	Sesamum indicum	1103	368	UCU->UUU	Ser->Phe	CCATTCACAAGGACTCGATT	C	TATGTCCAAACATCACATGC	0.999
nad7	Sesamum indicum	1124	375	CCA->CUA	Pro->Leu	TATGTCCAAACATCACATGC	C	AGCAGATGTGGTCACCATCA	1
nad7	Sesamum indicum	1137	379	GUC->GUU	Val->Val	CACATGCCAGCAGATGTGGT	C	ACCATCATAGGTACTCAAGA	0.941
nad7	Sesamum indicum	1166	389	UCU->UUU	Ser->Phe	AGGTACTCAAGATATTGTGT	C	TGGAGAGGTGGATAGATAGN	1
nad9	Sesamum indicum	92	31	UCU->UUU	Ser->Phe	ATCGGAACATGGGAATAGAT	C	TGATACCAATACGGACTACC	0.996
nad9	Sesamum indicum	113	38	CCA->CUA	Pro->Leu	TGATACCAATACGGACTACC	C	ATTTCAATTGTTGTGCTTTC	1
nad9	Sesamum indicum	167	56	UCG->UUG	Ser->Leu	CTATACAAGGGTTCAAGTTT	C	GATCGATATTTGCGGAGTTG	0.998
nad9	Sesamum indicum	298	100	CCG->UCG	Pro->Ser	ACGAAGTAACACGAATATCT	C	CGGTAGTAAGTCCATTTCCA	0.998
nad9	Sesamum indicum	311	104	CCA->CUA	Pro->Leu	AATATCTCCGGTAGTAAGTC	C	ATTTCCATCAGCCGGCCGGT	0.999
nad9	Sesamum indicum	328	110	CGG->UGG	Arg->Trp	GTCCATTTCCATCAGCCGGC	C	GGTGGGAGCGAGAAGTTTGG	1
nad9	Sesamum indicum	368	123	UCC->UUC	Ser->Phe	GGATATGTTTGGTGTTTCTT	C	CATCAATCATCCGGATCTAC	1
nad9	Sesamum indicum	398	133	UCA->UUA	Ser->Leu	TCCGGATCTACGCCGTATAT	C	AACAGATTATGGTTTCGAGG	0.998
nad9	Sesamum indicum	439	147	CUU->UUU	Leu->Phe	GTCATCCATTACGAAAAGAC	C	TTCCTCTGAGTGGATATGTG	0.998
rpl10	Sesamum indicum	101	34	UCA->UUA	Ser->Leu	CTCATTCCATTCCAGTGGCT	C	AACCAGTAACCAATGGCGAA	0.989
rpl10	Sesamum indicum	134	45	CCA->CUA	Pro->Leu	ATGGCGAAAACTCAAAAATC	C	ATGGTTTCCCGGTAGAACCC	0.994
rpl16	Sesamum indicum	102	34	GGC->GGU	Gly->Gly	CTTGGTTTTGGAAGATATGG	C	ACTAAAAGTTGTAGAGCAGG	0.977
rpl16	Sesamum indicum	104	35	ACU->AUU	Thr->Ile	TGGTTTTGGAAGATATGGCA	C	TAAAAGTTGTAGAGCAGGTC	1
rpl16	Sesamum indicum	232	78	CUC->UUC	Leu->Phe	GTAAGATATGGGTAAGAGTT	C	TCGCGGATATCCCTATTACC	0.984
rpl16	Sesamum indicum	321	107	UCC->UCU	Ser->Ser	GGTTGGATTGCTCGTGTGTC	C	ACGGGACAAATCCTATTTGA	0.913
rpl16	Sesamum indicum	407	136	UCG->UUG	Ser->Leu	AGCGGCGCATAAACTATGTT	C	GTCAACCAAGTTTGTTCAGT	0.998
rpl2	Sesamum indicum	68	23	UCA->UUA	Ser->Leu	GTCTGCTGGTAGGAATTCTT	C	AGGACGTATTACTCTTTTTC	0.964
rpl2	Sesamum indicum	206	69	CCA->CUA	Pro->Leu	TCGTTCTTCTCGAATCGCTC	C	AGTACGATGGAAAGGGGGGG	0.916
rpl5	Sesamum indicum	35	12	UCA->UUA	Ser->Leu	TTTTCATTACGAAGATGTAT	C	ACGTCAGGATCCGTTGCTCA	0.99
rpl5	Sesamum indicum	47	16	CCG->CUG	Pro->Leu	AGATGTATCACGTCAGGATC	C	GTTGCTCAAACTGAATCACG	0.998
rpl5	Sesamum indicum	64	22	CAC->UAC	His->Tyr	ATCCGTTGCTCAAACTGAAT	C	ACGCCAACGTTATGGAAGTT	0.946
rpl5	Sesamum indicum	160	54	CCG->UCG	Pro->Ser	GAAAATTGGCTATGGAGATT	C	CGTGCGGTCAGAAATTAATA	0.969
rpl5	Sesamum indicum	509	170	CCA->CUA	Pro->Leu	CACACAAGATGAGACTTTAC	C	ACCGTGGAGCGGCTTTTTGC	0.994
rpl5	Sesamum indicum	512	171	CCG->CUG	Pro->Leu	ACAAGATGAGACTTTACCAC	C	GTGGAGCGGCTTTTTGCAAA	0.999
rps10	Sesamum indicum	238	80	CGG->UGG	Arg->Trp	AATTGCGCAAGAAGTTCTTT	C	GGTTAAAACGCCAGCGTATA	1
rps10	Sesamum indicum	302	101	UCG->UUG	Ser->Leu	ATTTTCTTGCAAGACCCGTT	C	GGATAAGGGAAAACTCCAGA	0.998
rps10	Sesamum indicum	331	111	CGA->UGA	Arg->End	GAAAACTCCAGAGATTGCTT	C	GANNNNNNNNNNNNNNNNNN	0.911
rps12	Sesamum indicum	104	35	CCG->CUG	Pro->Leu	CCAGAAGGAAGGAGTATGCC	C	GCGTGTTTCAACGAGAACAC	1
rps12	Sesamum indicum	196	66	CAC->UAC	His->Tyr	ATAAACATGATATATTTGCT	C	ACATTCCAGGCGAAGGTCAT	0.99
rps12	Sesamum indicum	221	74	UCG->UUG	Ser->Leu	TCCAGGCGAAGGTCATAATT	C	GCAGGAACATTCTAAGGTCT	0.998
rps12	Sesamum indicum	284	95	UCC->UUC	Ser->Phe	AGATTTGCCAGGTGTGAAAT	C	CCATTGTATTCGAGGAGTAA	0.999
rps13	Sesamum indicum	56	19	UCA->UUA	Ser->Leu	TAAACAAGTAAGAATTGCCT	C	AACAAAAATTTATGGAATTG	0.985
rps13	Sesamum indicum	100	34	CGU->UGU	Arg->Cys	TTAAAAAAGCCATTCAGGTT	C	GTTATCGATTAGGTATCAGT	0.997
rps13	Sesamum indicum	287	96	UCG->UUG	Ser->Leu	AATTCGTCATCAAGATGGAT	C	GCCCTTACGCGGTCAACGAA	0.999
rps14	Sesamum indicum	194	65	UCC->UUC	Ser->Phe	AGTAAGAAACCGATGTATTT	C	CACGGGTCGCCCTCGTTCCG	0.982
rps14	Sesamum indicum	271	91	CCU->UCU	Pro->Ser	GTGGATTAGCATCTCGAGGT	C	CTTTGATGGGCATAAAGAAA	0.968
rps3	Sesamum indicum	69	23	UUC->UUU	Phe->Phe	AGTTCAGATTCAAGTTGGTT	C	AGTGATTATTATTATGGGAA	0.977
rps3	Sesamum indicum	92	31	UCA->UUA	Ser->Leu	TGATTATTATTATGGGAAAT	C	AGTCTATCAAGATCTCAATC	0.994
rps3	Sesamum indicum	512	171	UCA->UUA	Ser->Leu	AAAGAAGAATCTTTCTAAAT	C	ACTTCGGGTCAGCGGGGCCT	0.986
rps3	Sesamum indicum	713	238	UCG->UUG	Ser->Leu	GCGCTCTTCCTTGAATTATT	C	GGTCATGCAATACTTATTGA	0.989
rps3	Sesamum indicum	890	297	UCG->UUG	Ser->Leu	CGCTTTTTTTGTAGAAAGCT	C	GACCAGCGAGAAAAAGTGTT	0.972
rps3	Sesamum indicum	1031	344	CCA->CUA	Pro->Leu	CGGTGCTACCTTTTTTTTTC	C	AAGGGATGGGGTTGGGGTGT	0.992
rps3	Sesamum indicum	1364	455	CCG->CUG	Pro->Leu	TGTTTATCAAAGTGCTTCTC	C	GATTGCTCAAGACATCTCTT	1
rps3	Sesamum indicum	1502	501	UCA->UUA	Ser->Leu	TATATGTTGTTCAGGTCGAT	C	AGAAGGTGCAGAAATAGCTA	1
rps3	Sesamum indicum	1555	519	CGU->UGU	Arg->Cys	GAAAGTATGGAAAAACATCT	C	GTAATGTATTTAACCAGAAA	0.997
rps3	Sesamum indicum	1588	530	CCU->UCU	Pro->Ser	ACCAGAAAATCGATTATGCT	C	CTGCGGAAGTATCTACTCGT	0.992
rps4	Sesamum indicum	176	59	UCA->UUA	Ser->Leu	TCTTAACAGTTACATTCAAT	C	ACAAACTACACGAAAGTTGT	0.999
rps4	Sesamum indicum	205	69	CAU->UAU	His->Tyr	CACGAAAGTTGTCCCTTTTT	C	ATGGAGATTTACCCATCACA	0.924
rps4	Sesamum indicum	275	92	CCA->CUA	Pro->Leu	TATCCCCTTTCTACTCAATC	C	AGAAACAAGATCGGACGTTA	0.982
rps4	Sesamum indicum	287	96	UCG->UUG	Ser->Leu	ACTCAATCCAGAAACAAGAT	C	GGACGTTATTCCGGTTCGTC	0.997
rps4	Sesamum indicum	299	100	CCG->CUG	Pro->Leu	AACAAGATCGGACGTTATTC	C	GGTTCGTCTCCATTTTCGTG	0.999
rps4	Sesamum indicum	316	106	CGU->UGU	Arg->Cys	TTCCGGTTCGTCTCCATTTT	C	GTGAAACTATTCCTCAAGCA	0.984
rps4	Sesamum indicum	344	115	CCG->CUG	Pro->Leu	TATTCCTCAAGCAAGGCAGC	C	GATAAGTCATCGAAGGGTTT	0.999
rps4	Sesamum indicum	491	164	UCA->UUA	Ser->Leu	ATCTTTCTATATCGAAATAT	C	AGTTGAAAAATTCATAGGAA	0.994
rps4	Sesamum indicum	914	305	UCG->UUG	Ser->Leu	AGAACTACCTACTCATTATT	C	GGAGGTGAATCATAGAACAC	0.995
rps4	Sesamum indicum	925	309	CAU->UAU	His->Tyr	CTCATTATTCGGAGGTGAAT	C	ATAGAACACCAAAAGCTGTG	0.991
rps4	Sesamum indicum	935	312	CCA->CUA	Pro->Leu	GGAGGTGAATCATAGAACAC	C	AAAAGCTGTGGTATCTTATG	1
rps4	Sesamum indicum	950	317	UCU->UUU	Ser->Phe	AACACCAAAAGCTGTGGTAT	C	TTATGGACCTAACATAGGTC	0.999
rps4	Sesamum indicum	1001	334	CCA->CUA	Pro->Leu	CGACATAAGATTGAAAGATC	C	AAACCTTCTTCTTCGGAGCG	0.993
rps4	Sesamum indicum	1015	339	CGG->UGG	Arg->Trp	AAGATCCAAACCTTCTTCTT	C	GGAGCGGAAACGAACGTGGC	0.996
sdh3	Sesamum indicum	67	23	CCA->UCA	Pro->Ser	CACAGCTTACTTCGATGTTT	C	CAATTTCCCATAGAATCTCC	0.95
sdh3	Sesamum indicum	74	25	UCC->UUC	Ser->Phe	TACTTCGATGTTTCCAATTT	C	CCATAGAATCTCCGGAGCTT	0.98
sdh4	Sesamum indicum	29	10	UCG->UUG	Ser->Leu	GGCATTTTGTAGACGTGGTT	C	GGTTATTCCCATTTGTCTCT	1
sdh4	Sesamum indicum	39	13	CCC->CCU	Pro->Pro	AGACGTGGTTCGGTTATTCC	C	ATTTGTCTCTATCTATTGGT	1
sdh4	Sesamum indicum	122	41	ACC->AUC	Thr->Ile	AAGCTCGAAGACAAAGAGAA	C	CGGGCTTTTCCAAAGAATTA	0.973
sdh4	Sesamum indicum	155	52	CCA->CUA	Pro->Leu	AAGAATTACTGCAGCTTTCC	C	ACTCCCTTTGATTATCATAT	0.993
sdh4	Sesamum indicum	203	68	CCA->CUA	Pro->Leu	AGTCTCTTCCACTTTCCTAC	C	AAATCTCTCTCTATTCTGGC	0.957
sdh4	Sesamum indicum	259	87	CAU->UAU	His->Tyr	TCGAAGAGATTATGGCGGAT	C	ATGTTCACCAAGAAATGACT	0.989
sdh4	Sesamum indicum	353	118	UCU->UUU	Ser->Phe	TGTTTTCTTGTCTCTCGTTT	C	TTTTCTGAACAAATCGAAGA	0.946
atp4	Sesamum schinzianum	59	20	UCU->UUU	Ser->Phe	GCTATTTGCTGCTATTCTAT	C	TATTTGTGCATCAAGTTCGA	0.998
atp4	Sesamum schinzianum	71	24	UCA->UUA	Ser->Leu	TATTCTATCTATTTGTGCAT	C	AAGTTCGAAGAAGATCTCAA	0.997
atp4	Sesamum schinzianum	89	30	UCA->UUA	Ser->Leu	ATCAAGTTCGAAGAAGATCT	C	AATCTATAATGAAGAAATGA	1
atp4	Sesamum schinzianum	118	40	CGU->UGU	Arg->Cys	ATGAAGAAATGATAGTAGCT	C	GTTGTTTTATAGGCTTTATC	0.974
atp4	Sesamum schinzianum	215	72	UCG->UUG	Ser->Leu	CCAGGCTATTCAGGAAGAAT	C	GCAGCAATTCCCCAATCCTA	0.998
atp4	Sesamum schinzianum	227	76	CCC->CUC	Pro->Ser	GGAAGAATCGCAGCAATTCC	C	CAATCCTAACGAAGTAGTTC	0.999
atp4	Sesamum schinzianum	248	83	CCU->CUU	Pro->Leu	CAATCCTAACGAAGTAGTTC	C	TCCGGAATCCAATGAACAAC	1
atp4	Sesamum schinzianum	250	84	CCG->UUG	Pro->Leu	ATCCTAACGAAGTAGTTCCT	C	CGGAATCCAATGAACAACAA	0.903
atp4	Sesamum schinzianum	251	84			TCCTAACGAAGTAGTTCCTC	C	GGAATCCAATGAACAACAAC	1
atp4	Sesamum schinzianum	395	132	UCA->UUA	Ser->Leu	CCGAAACCTAAATGTTAAGT	C	AGCAACACTTCCAAATGCCA	0.999
atp4	Sesamum schinzianum	407	136	CCA->CUA	Pro->Leu	TGTTAAGTCAGCAACACTTC	C	AAATGCCACTTCTTCCCGTC	0.993
atp4	Sesamum schinzianum	416	139	ACU->AUU	Thr->Ile	AGCAACACTTCCAAATGCCA	C	TTCTTCCCGTCGCATCCGTC	0.987
atp6	Sesamum schinzianum	85	29	CCA->UCA	Pro->Ser	TGTATTTCTCATTCACAAAT	C	CATCTTTGTTTATGCTACTC	0.999
atp6	Sesamum schinzianum	164	55	UCA->UUA	Ser->Leu	TAAAAAGGGAGGAGGAAACT	C	AGTACCAAATGCTTGGCAAT	1
atp6	Sesamum schinzianum	215	72	CCG->CUG	Pro->Leu	GCTTATTTATGATTTCGTGC	C	GAACCTGGTAAACGAACAAA	1
atp6	Sesamum schinzianum	284	95	UCG->UUG	Ser->Leu	AAAGTTTTTCCCTTGCATCT	C	GGTTACTTTTACTTTTTCGT	0.998
atp6	Sesamum schinzianum	302	101	UCG->UUG	Ser->Leu	CTCGGTTACTTTTACTTTTT	C	GTTATTTCGTAATCTCCAGG	0.998
atp6	Sesamum schinzianum	310	104	CGU->UGU	Arg->Cys	CTTTTACTTTTTCGTTATTT	C	GTAATCTCCAGGGTATGATA	0.999
atp6	Sesamum schinzianum	318	106	CUC->CUU	Leu->Leu	TTTTCGTTATTTCGTAATCT	C	CAGGGTATGATACCTTATAG	0.971
atp6	Sesamum schinzianum	449	150	UCA->UUA	Ser->Leu	GCTTCATTTTTTAAGCTTCT	C	ATTACCCGCAGGAGTCCCAC	0.999
atp6	Sesamum schinzianum	508	170	CCU->UCU	Pro->Ser	TAGTACTCCTTGAGCTAATC	C	CTCATTGTTTTCGCGCATTA	0.999
atp6	Sesamum schinzianum	511	171	CAU->UAU	His->Tyr	TACTCCTTGAGCTAATCCCT	C	ATTGTTTTCGCGCATTAAGC	1
atp6	Sesamum schinzianum	575	192	UCA->UUA	Ser->Leu	TATGATGGCCGGTCATAGTT	C	AGTAAAGATTTTAAGTGGGT	1
atp6	Sesamum schinzianum	596	199	UCC->UUC	Ser->Phe	AGTAAAGATTTTAAGTGGGT	C	CGCTTGGACTATGCTATGTA	1
atp6	Sesamum schinzianum	647	216	CCU->CUU	Pro->Leu	TTTCTATTTCATAGGGGATC	C	TGGTCCTTTATTTATAGTTC	0.997
atp6	Sesamum schinzianum	704	235	UCA->UUA	Ser->Leu	GGAATTAGGTGTAGCTATAT	C	ACAAGCTCATGTTTCTACGA	0.998
atp6	Sesamum schinzianum	712	238	CAU->UAU	His->Tyr	GTGTAGCTATATCACAAGCT	C	ATGTTTCTACGATCTCAATC	0.99
atp6	Sesamum schinzianum	719	240	UCU->UUU	Ser->Phe	TATATCACAAGCTCATGTTT	C	TACGATCTCAATCTGTATTT	0.997
atp6	Sesamum schinzianum	728	243	UCA->UUA	Ser->Leu	AGCTCATGTTTCTACGATCT	C	AATCTGTATTTACTTGAATG	1
atp6	Sesamum schinzianum	755	252	ACA->AUA	Thr->Ile	TATTTACTTGAATGATGCTA	C	AAATCTCCATCAANNNNNNN	0.999
atp6	Sesamum schinzianum	766	256	CAA->UAA	Gln->End	ATGATGCTACAAATCTCCAT	C	AANNNNNNNNNNNNNNNNNN	0.936
atp8	Sesamum schinzianum	47	16	UCA->UUA	Ser->Leu	TTTCACACAATTCTTCTGGT	C	ATGCCTTTTCCTCTTTACTT	0.996
atp8	Sesamum schinzianum	58	20	CUC->UUC	Leu->Phe	TCTTCTGGTCATGCCTTTTC	C	TCTTTACTTTCTATATTGCC	0.996
atp8	Sesamum schinzianum	240	80	UCC->UCU	Ser->Ser	GGTGTATCCTATATGTACTC	C	AGTTTATTCGAAGTATCCCA	0.99
atp9	Sesamum schinzianum	81	27	GUC->GUU	Val->Val	GCTGTCGGTATTGGAAACGT	C	TTCAGTTCTTTGATCCATTC	0.921
atp9	Sesamum schinzianum	212	71	UCA->UUA	Ser->Leu	AATGATGGCCTTTTTGATCT	C	ATTCGTATTCTGANNNNNNN	0.999
ccmB	Sesamum schinzianum	28	10	CAU->UAU	His->Tyr	GACTCTTTCTTGAACTATAT	C	ATAAACAGATCTTCTCCTCT	0.985
ccmB	Sesamum schinzianum	80	27	UCG->UUG	Ser->Leu	GAGTTTTTCTCTATTCCTCT	C	GTATATCGTCGTAACGCCCT	0.982
ccmB	Sesamum schinzianum	87	29	AUC->AUU	Ile->Ile	TCTCTATTCCTCTCGTATAT	C	GTCGTAACGCCCTTAATGCT	0.982
ccmB	Sesamum schinzianum	128	43	UCA->UUA	Ser->Leu	AGGTTTTGAAAAAGACTTTT	C	ATGTCATTCCCATTTAGGTC	0.998
ccmB	Sesamum schinzianum	137	46	UCC->UUC	Ser->Phe	AAAAGACTTTTCATGTCATT	C	CCATTTAGGTCCGATTCGGA	0.988
ccmB	Sesamum schinzianum	148	50	CCG->UUG	Pro->Leu	CATGTCATTCCCATTTAGGT	C	CGATTCGGATCCCTCCGTTG	0.989
ccmB	Sesamum schinzianum	149	50			ATGTCATTCCCATTTAGGTC	C	GATTCGGATCCCTCCGTTGT	0.996
ccmB	Sesamum schinzianum	154	52	CGG->UGG	Arg->Trp	ATTCCCATTTAGGTCCGATT	C	GGATCCCTCCGTTGTTTCCT	0.978
ccmB	Sesamum schinzianum	160	54	CCU->UCU	Pro->Ser	ATTTAGGTCCGATTCGGATC	C	CTCCGTTGTTTCCTTTTCCT	0.992
ccmB	Sesamum schinzianum	164	55	CCG->CUG	Pro->Leu	AGGTCCGATTCGGATCCCTC	C	GTTGTTTCCTTTTCCTTCCG	0.99
ccmB	Sesamum schinzianum	172	58	CCU->UCU	Pro->Ser	TTCGGATCCCTCCGTTGTTT	C	CTTTTCCTTCCGCACCTTTT	0.99
ccmB	Sesamum schinzianum	179	60	CCU->CUU	Pro->Leu	CCCTCCGTTGTTTCCTTTTC	C	TTCCGCACCTTTTCCTCGAA	0.97
ccmB	Sesamum schinzianum	193	65	CCU->UUU	Pro->Phe	CTTTTCCTTCCGCACCTTTT	C	CTCGAAATGAGAAAGAAGAT	0.984
ccmB	Sesamum schinzianum	194	65			TTTTCCTTCCGCACCTTTTC	C	TCGAAATGAGAAAGAAGATG	0.999
ccmB	Sesamum schinzianum	286	96	CGG->UGG	Arg->Trp	TTCTACAATTGGTGGGTCAC	C	GGGTTATTCAAATAAGTCGT	0.976
ccmB	Sesamum schinzianum	304	102	CGU->UGU	Arg->Cys	ACCGGGTTATTCAAATAAGT	C	GTGTTTTCCGTGGTTTTCCC	0.996
ccmB	Sesamum schinzianum	313	105	CGU->UGU	Arg->Cys	TTCAAATAAGTCGTGTTTTC	C	GTGGTTTTCCCATGTTACAA	0.999
ccmB	Sesamum schinzianum	338	113	CCG->CUG	Pro->Leu	TTTTCCCATGTTACAACTTC	C	GTACCAATTCGGTCGATCCG	0.997
ccmB	Sesamum schinzianum	367	123	CGG->UGG	Arg->Trp	TCGGTCGATCCGGAATGGAT	C	GGTTAAACATTCCATTAGGG	0.979
ccmB	Sesamum schinzianum	379	127	CCA->UUA	Pro->Leu	GAATGGATCGGTTAAACATT	C	CATTAGGGAGCCTGGTCTTG	0.919
ccmB	Sesamum schinzianum	380	127			AATGGATCGGTTAAACATTC	C	ATTAGGGAGCCTGGTCTTGA	0.999
ccmB	Sesamum schinzianum	424	142	CGU->UGU	Arg->Cys	TTCTGTGTGGTATTCATTCT	C	GTTCGGCTCTTGGAATCACA	0.994
ccmB	Sesamum schinzianum	428	143	UCG->UUG	Ser->Leu	GTGTGGTATTCATTCTCGTT	C	GGCTCTTGGAATCACATCCA	0.996
ccmB	Sesamum schinzianum	467	156	UCG->UUG	Ser->Leu	CAGCAGTGGTTGGAACAGCT	C	GCAAAATCCAACCACTTCAC	0.975
ccmB	Sesamum schinzianum	475	159	CCA->UUA	Pro->Leu	GTTGGAACAGCTCGCAAAAT	C	CAACCACTTCACCTACTTCA	0.997
ccmB	Sesamum schinzianum	476	159			TTGGAACAGCTCGCAAAATC	C	AACCACTTCACCTACTTCAT	0.996
ccmB	Sesamum schinzianum	485	162	UCA->UUA	Ser->Leu	CTCGCAAAATCCAACCACTT	C	ACCTACTTCATTGCCCCCAA	0.985
ccmB	Sesamum schinzianum	494	165	UCA->UUA	Ser->Leu	TCCAACCACTTCACCTACTT	C	ATTGCCCCCAACCCTTTCTC	0.987
ccmB	Sesamum schinzianum	502	168	CCA->UUA	Pro->Leu	CTTCACCTACTTCATTGCCC	C	CAACCCTTTCTCGTACCTCT	0.972
ccmB	Sesamum schinzianum	503	168			TTCACCTACTTCATTGCCCC	C	AACCCTTTCTCGTACCTCTA	0.991
ccmB	Sesamum schinzianum	512	171	UCU->UUU	Ser->Phe	TTCATTGCCCCCAACCCTTT	C	TCGTACCTCTATTGAAACAG	0.981
ccmB	Sesamum schinzianum	514	172	CGU->UGU	Arg->Cys	CATTGCCCCCAACCCTTTCT	C	GTACCTCTATTGAAACAGAA	0.995
ccmB	Sesamum schinzianum	551	184	UCA->UUA	Ser->Leu	AGAATGGTTTCATGTTCTTT	C	ATCGATTGGTTATTCCTCTC	0.997
ccmB	Sesamum schinzianum	554	185	UCG->UUG	Ser->Leu	ATGGTTTCATGTTCTTTCAT	C	GATTGGTTATTCCTCTCCGT	0.994
ccmB	Sesamum schinzianum	566	189	UCC->UUC	Ser->Phe	TCTTTCATCGATTGGTTATT	C	CTCTCCGTTCGTATCTCTTT	0.997
ccmB	Sesamum schinzianum	569	190	UCU->UUU	Ser->Phe	TTCATCGATTGGTTATTCCT	C	TCCGTTCGTATCTCTTTTTC	0.979
ccmB	Sesamum schinzianum	572	191	CCG->CUG	Pro->Leu	ATCGATTGGTTATTCCTCTC	C	GTTCGTATCTCTTTTTCCAA	0.999
ccmB	Sesamum schinzianum	596	199	UCG->UUG	Ser->Leu	CGTATCTCTTTTTCCAATTT	C	GGTCTCGATTAGTTCACAAG	0.995
ccmC	Sesamum schinzianum	76	26	CGG->UGG	Arg->Trp	CGCAAATTCTCATTGGATCT	C	GGTTGTTCTTAACAGCGATG	1
ccmC	Sesamum schinzianum	103	35	CAU->UAU	His->Tyr	TCTTAACAGCGATGGCTATT	C	ATTTAAGTCTTCGGGTAGCA	0.999
ccmC	Sesamum schinzianum	115	39	CGG->UGG	Arg->Trp	TGGCTATTCATTTAAGTCTT	C	GGGTAGCACCACTAGATCTT	0.991
ccmC	Sesamum schinzianum	133	45	CUU->UUU	Leu->Phe	TTCGGGTAGCACCACTAGAT	C	TTCAACAAGGTGGAAATTCT	0.987
ccmC	Sesamum schinzianum	161	54	CCG->CUG	Pro->Leu	AGGTGGAAATTCTCGTATTC	C	GTATGTACATGTTCCTGCGG	1
ccmC	Sesamum schinzianum	179	60	GCG->GUG	Ala->Val	TCCGTATGTACATGTTCCTG	C	GGCTCGGATGAGTATTCTTG	0.999
ccmC	Sesamum schinzianum	184	62	CGG->UGG	Arg->Trp	ATGTACATGTTCCTGCGGCT	C	GGATGAGTATTCTTGTTTAT	0.994
ccmC	Sesamum schinzianum	281	94	ACA->AUA	Thr->Ile	TCGCTCTTCCGGAACCGGTA	C	AGAAATGGGTGCTTTTTCTA	0.976
ccmC	Sesamum schinzianum	299	100	UCU->UUU	Ser->Phe	TACAGAAATGGGTGCTTTTT	C	TACGTTGTTTACCTTAGTTA	0.993
ccmC	Sesamum schinzianum	331	111	CGG->UGG	Arg->Trp	CCTTAGTTACTGGGGGGTTT	C	GGGGAAGACCTATGTGGGGC	0.999
ccmC	Sesamum schinzianum	395	132	UCG->UUG	Ser->Leu	TTTAACCTCTGTATTCATCT	C	GTTCCTTATTTACCTGGGTG	0.996
ccmC	Sesamum schinzianum	399	133	UUC->UUU	Phe->Phe	ACCTCTGTATTCATCTCGTT	C	CTTATTTACCTGGGTGCACT	0.994
ccmC	Sesamum schinzianum	400	134	CUU->UUU	Leu->Phe	CCTCTGTATTCATCTCGTTC	C	TTATTTACCTGGGTGCACTG	0.999
ccmC	Sesamum schinzianum	436	146	CCU->UCU	Pro->Ser	CACTGTGTTTTCAAAAGCTT	C	CTGTCGAACCGGCTCCTATT	0.998
ccmC	Sesamum schinzianum	446	149	CCG->CUG	Pro->Leu	TCAAAAGCTTCCTGTCGAAC	C	GGCTCCTATTTCAATCCGTG	0.999
ccmC	Sesamum schinzianum	451	151	CCU->UCU	Pro->Ser	AGCTTCCTGTCGAACCGGCT	C	CTATTTCAATCCGTGCTGGA	0.999
ccmC	Sesamum schinzianum	458	153	UCA->UUA	Ser->Leu	TGTCGAACCGGCTCCTATTT	C	AATCCGTGCTGGACCGATCG	0.979
ccmC	Sesamum schinzianum	463	155	CGU->UGU	Arg->Cys	AACCGGCTCCTATTTCAATC	C	GTGCTGGACCGATCGATATA	0.999
ccmC	Sesamum schinzianum	467	156	GCU->GUU	Ala->Val	GGCTCCTATTTCAATCCGTG	C	TGGACCGATCGATATACCAA	0.992
ccmC	Sesamum schinzianum	473	158	CCG->CUG	Pro->Leu	TATTTCAATCCGTGCTGGAC	C	GATCGATATACCAATAATCA	0.995
ccmC	Sesamum schinzianum	497	166	UCU->UUU	Ser->Phe	CGATATACCAATAATCAAGT	C	TTCAGTCAACTGGTGGAATA	0.999
ccmC	Sesamum schinzianum	521	174	UCG->UUG	Ser->Leu	AGTCAACTGGTGGAATACAT	C	GCATCAACCTGGGAGCATTA	0.999
ccmC	Sesamum schinzianum	548	183	UCU->UUU	Ser->Phe	ACCTGGGAGCATTAGCCGAT	C	TGGTACATCAATACATGTTC	0.994
ccmC	Sesamum schinzianum	568	190	CCU->UCU	Pro->Ser	CTGGTACATCAATACATGTT	C	CTATGCCCATTCCAATCTTG	0.999
ccmC	Sesamum schinzianum	575	192	CCC->CUC	Pro->Ser	ATCAATACATGTTCCTATGC	C	CATTCCAATCTTGTCTAACT	0.998
ccmC	Sesamum schinzianum	605	202	UCC->UUC	Ser->Phe	CTTGTCTAACTTTGCTAACT	C	CCCCTTATCAACCCCTATCT	0.999
ccmC	Sesamum schinzianum	608	203	CCC->CUC	Pro->Ser	GTCTAACTTTGCTAACTCCC	C	CTTATCAACCCCTATCTTGT	0.999
ccmC	Sesamum schinzianum	614	205	UCA->UUA	Ser->Leu	CTTTGCTAACTCCCCCTTAT	C	AACCCCTATCTTGTTCGTTC	0.924
ccmC	Sesamum schinzianum	624	208	AUC->AUU	Ile->Ile	TCCCCCTTATCAACCCCTAT	C	TTGTTCGTTCTGGAAACACG	0.948
ccmC	Sesamum schinzianum	650	217	CCU->CUU	Pro->Leu	CGTTCTGGAAACACGTCTTC	C	TATTCCATCTTTTCTCGAAT	0.99
ccmC	Sesamum schinzianum	656	219	CCA->CUA	Pro->Leu	GGAAACACGTCTTCCTATTC	C	ATCTTTTCTCGAATCTCCTT	0.995
ccmC	Sesamum schinzianum	673	225	CCU->UCU	Pro->Ser	TTCCATCTTTTCTCGAATCT	C	CTTTAAAGGAAGAAATAGAA	0.994
ccmFC	Sesamum schinzianum	38	13	UCC->UUC	Ser->Phe	CTTTTTCTTTTTAATTACTT	C	CATGGTCGTGCCTCGTGGCA	0.987
ccmFC	Sesamum schinzianum	50	17	CCU->CUU	Pro->Leu	AATTACTTCCATGGTCGTGC	C	TCGTGGCACGGCAGCACCCG	1
ccmFC	Sesamum schinzianum	52	18	CGU->UGU	Arg->Cys	TTACTTCCATGGTCGTGCCT	C	GTGGCACGGCAGCACCCGTA	0.984
ccmFC	Sesamum schinzianum	103	35	CCC->UCC	Pro->Ser	GGTTCGTCAGTAGAGATGTT	C	CCACAGGTGCCCCTTTTTCC	0.999
ccmFC	Sesamum schinzianum	122	41	UCC->UUC	Ser->Phe	TCCCACAGGTGCCCCTTTTT	C	CAATGGTACTATAATTCCTA	0.999
ccmFC	Sesamum schinzianum	146	49	CCU->CUU	Pro->Leu	TGGTACTATAATTCCTATTC	C	TATCCCTTCATTCGCTCTTT	0.977
ccmFC	Sesamum schinzianum	151	51	CCU->UCU	Pro->Ser	CTATAATTCCTATTCCTATC	C	CTTCATTCGCTCTTTTGGTC	0.992
ccmFC	Sesamum schinzianum	155	52	UCA->UUA	Ser->Leu	AATTCCTATTCCTATCCCTT	C	ATTCGCTCTTTTGGTCTATC	0.929
ccmFC	Sesamum schinzianum	310	104	CGU->UGU	Arg->Cys	GAGCTAGAAACGCCCTATTT	C	GTTTCGTTCCCGTTCTTCAT	0.998
ccmFC	Sesamum schinzianum	334	112	CUU->UUU	Leu->Phe	TCGTTCCCGTTCTTCATTTC	C	TTCTTCTCGAATCCAAGGGG	0.938
ccmFC	Sesamum schinzianum	391	131	CGU->UGU	Arg->Cys	AATCTTTCTGCGGTGTGCTC	C	GTTTACTATTCTTTCGTACT	0.999
ccmFC	Sesamum schinzianum	406	136	CGU->UGU	Arg->Cys	TGCTCCGTTTACTATTCTTT	C	GTACTTTCTTCTTTTTACCA	0.996
ccmFC	Sesamum schinzianum	1234	412	CGG->UGG	Arg->Trp	TGCCTTTTCTTTTTTTTATT	C	GGATCGGATTTATGTTGGCT	0.992
ccmFC	Sesamum schinzianum	1268	423	UCG->UUG	Ser->Leu	GTTGGCTTCGTTGGGAGGCT	C	GCGTAGTTTGTTACGTCAGC	0.993
ccmFN	Sesamum schinzianum	38	13	CCG->CUG	Pro->Leu	CTTTCATTATTCGTTATTTC	C	GGGTCTTTTCGTTGCATTCA	0.996
ccmFN	Sesamum schinzianum	98	33	CCU->CUU	Pro->Leu	ACCAGTGTTTGGTGCAGCAC	C	TGCATTTTGGTGTATTCTTC	0.999
ccmFN	Sesamum schinzianum	137	46	UCG->UUG	Ser->Leu	TCTTTCTTTCCTTGGTCTTT	C	GTTCCGTCATATTCCTAATA	0.981
ccmFN	Sesamum schinzianum	142	48	CGU->UGU	Arg->Cys	CTTTCCTTGGTCTTTCGTTC	C	GTCATATTCCTAATAACTTA	0.987
ccmFN	Sesamum schinzianum	151	51	CCU->UCU	Pro->Ser	GTCTTTCGTTCCGTCATATT	C	CTAATAACTTATCCAATTAC	0.99
ccmFN	Sesamum schinzianum	248	83	UCA->UUA	Ser->Leu	TCATGAGGGTAGTATTTTAT	C	ATGGTGTCGGATCCTAAGTT	0.999
ccmFN	Sesamum schinzianum	256	86	CGG->UGG	Arg->Trp	GTAGTATTTTATCATGGTGT	C	GGATCCTAAGTTTTTATGGA	0.999
ccmFN	Sesamum schinzianum	283	95	CUU->UUU	Leu->Phe	TAAGTTTTTATGGATTCCTT	C	TTTGTTACCGGGGTCGACCC	0.995
ccmFN	Sesamum schinzianum	365	122	UCG->UUG	Ser->Leu	TCTTTTTTATTCCTTTCTTT	C	GAACTTCGTGAAGAACTCCA	0.942
ccmFN	Sesamum schinzianum	372	124	UUC->UUU	Phe->Phe	TATTCCTTTCTTTCGAACTT	C	GTGAAGAACTCCATTCTATC	0.973
ccmFN	Sesamum schinzianum	707	236	CCU->CUU	Pro->Leu	CATTGCTTTGTTTTTCTCTC	C	TTTCCTATCAGCGAGTTCCG	0.999
ccmFN	Sesamum schinzianum	716	239	UCA->UUA	Ser->Leu	GTTTTTCTCTCCTTTCCTAT	C	AGCGAGTTCCGACCCTTTTG	0.997
ccmFN	Sesamum schinzianum	754	252	CGU->UGU	Arg->Cys	TTGTTCGAAATTTCTTCGTT	C	GTACCGAACCGCTTGCAGAA	0.998
ccmFN	Sesamum schinzianum	776	259	UCA->UUA	Ser->Leu	TACCGAACCGCTTGCAGAAT	C	AAATCCTGTTCCACAAGATC	0.981
ccmFN	Sesamum schinzianum	788	263	CCA->CUA	Pro->Leu	TGCAGAATCAAATCCTGTTC	C	ACAAGATCCTATATCAGCTA	0.999
ccmFN	Sesamum schinzianum	803	268	UCA->UUA	Ser->Leu	TGTTCCACAAGATCCTATAT	C	AGCTATACATCCTCCTTGCA	0.991
ccmFN	Sesamum schinzianum	952	318	CGC->UGC	Arg->Cys	AAAAGAATGGAACACTGTTT	C	GCTCTGTTGGATGCGTCGGA	0.936
ccmFN	Sesamum schinzianum	1270	424	CGG->UGG	Arg->Trp	GAATTTGGATCTTGACATGT	C	GGTGGTTTTTAACCGTAGGC	0.992
ccmFN	Sesamum schinzianum	1298	433	CCA->CUA	Pro->Leu	TTTAACCGTAGGCATTTTGC	C	AGGAAGTTGGTGGGCTCATC	1
ccmFN	Sesamum schinzianum	1315	439	CAU->UAU	His->Tyr	TGCCAGGAAGTTGGTGGGCT	C	ATCATGAATTAGGTCGGGGT	1
ccmFN	Sesamum schinzianum	1330	444	CGG->UGG	Arg->Trp	GGGCTCATCATGAATTAGGT	C	GGGGTGGCTGGTGGTTTCGG	0.999
ccmFN	Sesamum schinzianum	1348	450	CGG->UGG	Arg->Trp	GTCGGGGTGGCTGGTGGTTT	C	GGGATCCCGTAGAAAATGCT	0.999
ccmFN	Sesamum schinzianum	1381	461	CGG->UGG	Arg->Trp	AAAATGCTTCTTTTATGCCT	C	GGGTATTAGCCACAGCTTGT	1
ccmFN	Sesamum schinzianum	1442	481	UCG->UUG	Ser->Leu	CCTTCTTCATTCTTGGACCT	C	GTTTCTTAATATTGTGACTT	0.999
ccmFN	Sesamum schinzianum	1466	489	CCA->CUA	Pro->Leu	TCTTAATATTGTGACTTTTC	C	ATGCTGTGTCTCAGGAACCT	0.999
ccmFN	Sesamum schinzianum	1478	493	UCA->UUA	Ser->Leu	GACTTTTCCATGCTGTGTCT	C	AGGAACCTTTTCAATACGGT	1
ccmFN	Sesamum schinzianum	1513	505	CCC->UCC	Pro->Ser	TACGGTCCGGATTGCTAGCT	C	CCGTTCATAGTTTTGCTACA	0.999
cob	Sesamum schinzianum	298	100	CAC->UAC	His->Tyr	GTATGTTTTTCATTGTGGTT	C	ACCTTCATATTTTTCGTGGT	0.999
cob	Sesamum schinzianum	325	109	CAU->UAU	His->Tyr	ATATTTTTCGTGGTCTATAT	C	ATGCGAGTTATAGCAGTCCT	1
cob	Sesamum schinzianum	358	120	CGG->UGG	Arg->Trp	GCAGTCCTAGGGAATTTGTT	C	GGTGTCTCGGAGTTGTAATC	1
cob	Sesamum schinzianum	568	190	CAU->UAU	His->Tyr	ATCGTTTTTTTAGTCTTCAT	C	ATTTACTCCCCTTTATTTTA	0.997
cob	Sesamum schinzianum	853	285	CAU->UAU	His->Tyr	AATGGTATTTCCTACCGATC	C	ATGCCATTCTTCGTAGTATA	0.999
cob	Sesamum schinzianum	908	303	CCA->CUA	Pro->Leu	AGGTGTAGCCGCAATAGCAC	C	AGTTTTTATATGTCTGTTGG	0.998
cob	Sesamum schinzianum	982	328	CAC->UAC	His->Tyr	GTTCAAGTTTTCGCCCGATT	C	ACCAAGGAATATTTTGGTTG	0.999
cob	Sesamum schinzianum	1015	339	CGC->UGC	Arg->Cys	TTTGGTTGCTTTTGGCGGAT	C	GCTTACTACTAGGTTGGATC	0.999
cob	Sesamum schinzianum	1084	362	CCU->UCU	Pro->Ser	TTACTATTGGACAAATTTCT	C	CTTTTCTTTTCTTTTTCTTT	0.999
cob	Sesamum schinzianum	1160	387	ACG->AUG	Thr->Met	AGGAATTCCTAATTTTTACA	C	GGATGATTCAAGAAAAGAAA	0.928
cox1	Sesamum schinzianum	11	4	CCG->CUG	Pro->Leu	NNNNNNNNNNATGACAAATC	C	GGTCCGATGGCTGTTCTCCA	1
cox1	Sesamum schinzianum	15	5	GUC->GUU	Val->Val	NNNNNNATGACAAATCCGGT	C	CGATGGCTGTTCTCCACTAA	0.954
cox1	Sesamum schinzianum	242	81	UCU->UUU	Ser->Phe	GCCGGCGATGATAGGTGGAT	C	TGGTAATTGGTCTGTTCCGA	0.998
cox1	Sesamum schinzianum	254	85	UCU->UUU	Ser->Phe	AGGTGGATCTGGTAATTGGT	C	TGTTCCGATTCTGATAGGTG	1
cox1	Sesamum schinzianum	452	151	UCU->UUU	Ser->Phe	AGCAGTTGATTTAGCAATTT	C	TAGTCTTCATCTATCTGGTG	1
cox1	Sesamum schinzianum	515	172	UCC->UUC	Ser->Phe	CAATTTTATAACAACTATCT	C	CAACATGCGTGGACCTGGAA	1
cox1	Sesamum schinzianum	551	184	UCA->UUA	Ser->Leu	TGGAATGACTATGCATAGAT	C	ACCCCTATTTGTTTGGTCCG	1
cox1	Sesamum schinzianum	590	197	CCA->CUA	Pro->Leu	CGTTCTAGTGACAGCATTCC	C	ACTTTTATTATCACTTCCGG	0.999
cox1	Sesamum schinzianum	761	254	UCC->UUC	Ser->Phe	CATCCTAATTCTGCCTGGAT	C	CGGTATCATAAGTCATATCG	0.998
cox1	Sesamum schinzianum	1186	396	CAC->UAC	His->Tyr	TTGCTTTATTTGCAGGATTT	C	ACTATTGGGTAGGTAAAATC	1
cox1	Sesamum schinzianum	1405	469	CGU->UGU	Arg->Cys	TATCCGTAGTTGGGATTTGT	C	GTTTCTTCGTGGTCGTAACA	1
cox1	Sesamum schinzianum	1433	478	UCA->UUA	Ser->Leu	CGTGGTCGTAACAATCACTT	C	AAGCAGTGGAAAGAACAAAA	0.999
cox1	Sesamum schinzianum	1489	497	CCA->UCA	Pro->Ser	CTTGGGCTGTTGAACAGAAT	C	CAACCACACCGGAATGGATG	0.998
cox1	Sesamum schinzianum	1499	500	CCG->CUG	Pro->Leu	TGAACAGAATCCAACCACAC	C	GGAATGGATGGTACAAAGTC	1
cox2	Sesamum schinzianum	25	9	CUC->UUC	Leu->Phe	TTGTTCTAGAATGTCTATTC	C	TCACAATTGCTCCTTGTGAT	0.929
cox2	Sesamum schinzianum	71	24	UCU->UUU	Ser->Phe	AGAACCATGGCAATTAGGAT	C	TCAAGACGCAGCAACACCTA	1
cox2	Sesamum schinzianum	161	54	UCA->UUA	Ser->Leu	TCTGATTTTTGTTTTCGTAT	C	ATGGATCTTGGTTCGCGCTT	0.956
cox2	Sesamum schinzianum	443	148	ACG->AUG	Thr->Met	ACTCACTTTTGACAGTTATA	C	GATTCCAGAAGATGATCCAG	0.999
cox2	Sesamum schinzianum	461	154	CCA->CUA	Pro->Leu	TACGATTCCAGAAGATGATC	C	AGAATTGGGTCAATCACGTT	1
cox2	Sesamum schinzianum	476	159	UCA->UUA	Ser->Leu	TGATCCAGAATTGGGTCAAT	C	ACGTTTATTAGAAGTGGACA	1
cox2	Sesamum schinzianum	544	182	CCU->UCU	Pro->Ser	ATTTACGTATTATTGTAACA	C	CTGCTGATGTACCTCATAGT	0.998
cox2	Sesamum schinzianum	557	186	CCU->CUU	Pro->Leu	TGTAACACCTGCTGATGTAC	C	TCATAGTTGGGCTGTACCTT	0.996
cox2	Sesamum schinzianum	623	208	ACC->AUC	Thr->Ile	ACCTGGTCGTTTAAATCAGA	C	CTCTATTTCGGTACAACGAG	0.907
cox2	Sesamum schinzianum	632	211	UCG->UUG	Ser->Leu	TTTAAATCAGACCTCTATTT	C	GGTACAACGAGAAGGAGTTT	0.999
cox2	Sesamum schinzianum	721	241	CCU->UCU	Pro->Ser	CTATCGTCGTAGAAGCTGTT	C	CTAGGAAAGATTATGGTTCT	0.999
cox2	Sesamum schinzianum	742	248	CGG->UGG	Arg->Trp	CTAGGAAAGATTATGGTTCT	C	GGGTATCCAATCAATTAATC	0.999
cox3	Sesamum schinzianum	245	82	CCU->CUU	Pro->Leu	CAAAGTCGTACAATTAGGAC	C	TCGATATGGTTTTATTCTTT	0.995
cox3	Sesamum schinzianum	304	102	CGG->UGG	Arg->Trp	TGTTCTTTTTTGCTTTTTTT	C	GGGCTTCTTCTCATTCTTCT	0.988
cox3	Sesamum schinzianum	311	104	UCU->UUU	Ser->Phe	TTTTGCTTTTTTTCGGGCTT	C	TTCTCATTCTTCTTTGGCAC	0.997
cox3	Sesamum schinzianum	314	105	UCU->UUU	Ser->Phe	TGCTTTTTTTCGGGCTTCTT	C	TCATTCTTCTTTGGCACCTA	0.993
cox3	Sesamum schinzianum	419	140	CCC->CUC	Pro->Ser	TTTTCTTAATACCCTTATTC	C	CCCTTCATCCGGAGCTGCCG	0.998
cox3	Sesamum schinzianum	422	141	CCU->CUU	Pro->Leu	TCTTAATACCCTTATTCCCC	C	TTCATCCGGAGCTGCCGTAA	0.993
cox3	Sesamum schinzianum	566	189	UCC->UUC	Ser->Phe	GGAATATTATCAAGCACCCT	C	CACTATTTCGGATAGTATTT	1
cox3	Sesamum schinzianum	754	252	CGG->UGG	Arg->Trp	GGCATTTTGTAGACGTGGTT	C	GGTTATTCCCATTTGTCTCT	1
cox3	Sesamum schinzianum	764	255	CCA->CUA	Pro->Leu	AGACGTGGTTCGGTTATTCC	C	ATTTGTCTCTATCTATTGGT	1
matR	Sesamum schinzianum	326	109	CCA->CUA	Pro->Leu	TGTATTACTATCGGCCCTAC	C	AGGCAACATCTACCTACACA	0.983
matR	Sesamum schinzianum	413	138	UCG->UUG	Ser->Leu	GATTGTTCAGAGAATTAGAT	C	GGTTCTATTAAGGACAGGTC	0.983
matR	Sesamum schinzianum	1679	560	UCC->UUC	Ser->Phe	CGGAGACATCGTAAATTGGT	C	CGCGGGCATCGCGATAAGTC	0.996
matR	Sesamum schinzianum	1700	567	CCU->CUU	Pro->Leu	CGCGGGCATCGCGATAAGTC	C	TCTGTCCTACTACAGGTGCC	0.999
matR	Sesamum schinzianum	1720	574	CGC->UGC	Arg->Cys	CTCTGTCCTACTACAGGTGC	C	GCGACAATCTTTACCAAGTC	0.997
matR	Sesamum schinzianum	1734	578	UAC->UAU	Tyr->Tyr	AGGTGCCGCGACAATCTTTA	C	CAAGTCCGAACAATTGTCGA	0.988
matR	Sesamum schinzianum	1756	586	CAC->UAC	His->Tyr	AAGTCCGAACAATTGTCGAC	C	ACCAGATCCGCTGGTCTGCA	0.996
matR	Sesamum schinzianum	1787	596	CCG->CUG	Pro->Leu	CTGGTCTGCAATATTCACCC	C	GGCCCACAAGCACAAATCCT	0.997
matR	Sesamum schinzianum	1826	609	CCA->CUA	Pro->Leu	CTCGGCGCGGAATATAATCC	C	AAAGTACTCCAAAGACTCAA	0.998
matR	Sesamum schinzianum	1844	615	UCA->UUA	Ser->Leu	CCCAAAGTACTCCAAAGACT	C	AAATAGAGTCAATCAAGAAG	0.996
mttB	Sesamum schinzianum	58	20	CAU->UAU	His->Tyr	CATATATATCCTATGAATTT	C	ATTTCGCACCGGAAACTATT	0.985
mttB	Sesamum schinzianum	67	23	CCG->UUG	Pro->Leu	CCTATGAATTTCATTTCGCA	C	CGGAAACTATTCTAGGAGAA	0.987
mttB	Sesamum schinzianum	68	23			CTATGAATTTCATTTCGCAC	C	GGAAACTATTCTAGGAGAAG	0.985
mttB	Sesamum schinzianum	101	34	UCC->UUC	Ser->Phe	AGGAGAAGTTCGAATCCGTT	C	CGTTCGGATATTGATTGGTC	0.938
mttB	Sesamum schinzianum	106	36	CGG->UGG	Arg->Trp	AAGTTCGAATCCGTTCCGTT	C	GGATATTGATTGGTCTTGGT	0.982
mttB	Sesamum schinzianum	142	48	CGU->UGU	Arg->Cys	TTGGTTTGACATGGTTTACG	C	GTTACTGGTTCCCGGAAGAG	0.999
mttB	Sesamum schinzianum	154	52	CCG->UCG	Pro->Ser	GGTTTACGCGTTACTGGTTC	C	CGGAAGAGTTAATATCTCCA	0.998
mttB	Sesamum schinzianum	170	57	UCU->UUU	Ser->Phe	GTTCCCGGAAGAGTTAATAT	C	TCCATTAGCTAAACCCTTTC	0.996
mttB	Sesamum schinzianum	173	58	CCA->CUA	Pro->Leu	CCCGGAAGAGTTAATATCTC	C	ATTAGCTAAACCCTTTCTTA	0.985
mttB	Sesamum schinzianum	220	74	CGU->UGU	Arg->Cys	CTTTTGACTCGTATTTTGTT	C	GTACACAATCAACGGAGGCC	0.995
mttB	Sesamum schinzianum	230	77	UCA->UUA	Ser->Leu	GTATTTTGTTCGTACACAAT	C	AACGGAGGCCTTCCCGACAT	1
mttB	Sesamum schinzianum	244	82	CCG->UCG	Pro->Ser	CACAATCAACGGAGGCCTTC	C	CGACATATGTTGCAACGTCT	0.999
mttB	Sesamum schinzianum	278	93	UCU->UUU	Ser->Phe	AACGTCTTCAATAGCATGCT	C	TTACTTCGTTTTTCCCTTAA	0.98
mttB	Sesamum schinzianum	304	102	CAU->UAU	His->Tyr	TCGTTTTTCCCTTAATAAGT	C	ATCAAATTTGGTGCTTTTTG	0.994
mttB	Sesamum schinzianum	373	125	CAU->UAU	His->Tyr	GGAAATACAATCGATTCCTC	C	ATTTAAGTGGTTCTCGCTTC	0.969
mttB	Sesamum schinzianum	386	129	UCU->UUU	Ser->Phe	ATTCCTCCATTTAAGTGGTT	C	TCGCTTCTCCTTGTTCCTGT	0.933
mttB	Sesamum schinzianum	388	130	CGC->UGC	Arg->Cys	TCCTCCATTTAAGTGGTTCT	C	GCTTCTCCTTGTTCCTGTTC	0.999
mttB	Sesamum schinzianum	415	139	CUU->UUU	Leu->Phe	CCTTGTTCCTGTTCCTAACT	C	TTCCCCGGGTAGTTCCCAAT	0.963
mttB	Sesamum schinzianum	418	140	CCC->UCC	Pro->Ser	TGTTCCTGTTCCTAACTCTT	C	CCCGGGTAGTTCCCAATGTT	0.988
mttB	Sesamum schinzianum	421	141	CGG->UGG	Arg->Trp	TCCTGTTCCTAACTCTTCCC	C	GGGTAGTTCCCAATGTTTGG	0.984
mttB	Sesamum schinzianum	449	150	CCA->CUA	Pro->Leu	TCCCAATGTTTGGCACTTTC	C	ATACTTCATGGGTGAAACAT	0.987
mttB	Sesamum schinzianum	514	172	CAU->UAU	His->Tyr	TACAACCTAAGATCTATGAC	C	ATATTATGTTAACTGTTCGT	0.997
mttB	Sesamum schinzianum	539	180	UCG->UUG	Ser->Leu	TATGTTAACTGTTCGTATTT	C	GTTCATTCCATCGGTATGCT	0.994
mttB	Sesamum schinzianum	547	183	CCA->UCA	Pro->Ser	CTGTTCGTATTTCGTTCATT	C	CATCGGTATGCTCCCAGGTA	0.995
mttB	Sesamum schinzianum	583	195	CGU->UGU	Arg->Cys	AGGTACCTGTAATTGTGATC	C	GTTTGCTAGAACCAAGGGGT	0.997
mttB	Sesamum schinzianum	596	199	CCA->CUA	Pro->Leu	TGTGATCCGTTTGCTAGAAC	C	AAGGGGTCTTTCTGTAGAAA	0.993
mttB	Sesamum schinzianum	620	207	UCC->UUC	Ser->Phe	GGGTCTTTCTGTAGAAACTT	C	CACGAACAATCGTCGTTTTT	0.985
mttB	Sesamum schinzianum	652	218	CCG->UCG	Pro->Ser	GTCGTTTTTTGATGGTTTTT	C	CGCTTCTCACAGCTGCTCTT	0.997
mttB	Sesamum schinzianum	658	220	CUC->UUC	Leu->Phe	TTTTGATGGTTTTTCCGCTT	C	TCACAGCTGCTCTTTCCACA	0.971
mttB	Sesamum schinzianum	709	237	CGU->UGU	Arg->Cys	TCTGGTGCCAAATTGTCGCC	C	GTTTCCTTATTTCTTTGATA	0.996
mttB	Sesamum schinzianum	714	238	UUC->UUU	Phe->Phe	TGCCAAATTGTCGCCCGTTT	C	CTTATTTCTTTGATAATAGA	0.97
mttB	Sesamum schinzianum	755	252	UCG->UUG	Ser->Leu	GTTGGCTATCTTTGTGGCAT	C	GATTGTAGAAGTTCGTGAAG	0.993
nad1	Sesamum schinzianum	215	72	UCC->UUC	Ser->Phe	ACCAAGTAGTGCTAATTTCT	C	CCTTTTTAGAATGGCCCCAG	0.999
nad1	Sesamum schinzianum	265	89	CGG->UGG	Arg->Trp	TTATGTTAAGTCTGGTCGCT	C	GGGCCGTTGTACCTTTTGAT	0.999
nad1	Sesamum schinzianum	307	103	CCG->UUG	Pro->Leu	ATGGTATGGTATTGTCAGAT	C	CGAACATAGGGCTACTTTAT	0.995
nad1	Sesamum schinzianum	308	103			TGGTATGGTATTGTCAGATC	C	GAACATAGGGCTACTTTATT	1
nad1	Sesamum schinzianum	376	126	CGG->UGG	Arg->Trp	ATGGAATTATTATAGCAGGT	C	GGTCTAGTAATTCGAAATAT	0.999
nad1	Sesamum schinzianum	401	134	UCU->UUU	Ser->Phe	TAGTAATTCGAAATATGCCT	C	TCTAGGAGCATTACGATCTG	1
nad1	Sesamum schinzianum	436	146	CCU->UCU	Pro->Ser	GATCTGCAGCTCAAATGGTC	C	CTTATGAAGTCTCTATTGGT	0.998
nad1	Sesamum schinzianum	490	164	CCC->UCU	Pro->Ser	CTGTACTAATATGTGTAGGT	C	CCCGTAATTCGAGTGAGATT	0.997
nad1	Sesamum schinzianum	492	164			GTACTAATATGTGTAGGTCC	C	CGTAATTCGAGTGAGATTGT	0.989
nad1	Sesamum schinzianum	493	165	CGU->UGU	Arg->Cys	TACTAATATGTGTAGGTCCC	C	GTAATTCGAGTGAGATTGTC	0.995
nad1	Sesamum schinzianum	500	167	UCG->UUG	Ser->Leu	ATGTGTAGGTCCCCGTAATT	C	GAGTGAGATTGTCATGGCGC	1
nad1	Sesamum schinzianum	536	179	UCC->UUU	Ser->Phe	GGCGCAAAAGCAGATATGGT	C	CGGTATTCCCTTGTTCCCTG	0.997
nad1	Sesamum schinzianum	537	179			GCGCAAAAGCAGATATGGTC	C	GGTATTCCCTTGTTCCCTGT	0.993
nad1	Sesamum schinzianum	580	194	CGU->UGU	Arg->Cys	TGGTTATGTTTTTTATTTCT	C	GTCTAGCAGAAACTAATCGA	0.997
nad1	Sesamum schinzianum	635	212	UCA->UUA	Ser->Leu	CCCAGAAGCGGAAGCTGAAT	C	AGTTGCAGGCTATAATGTAG	0.999
nad1	Sesamum schinzianum	674	225	UCU->UUU	Ser->Phe	AGAATATTCTTCAATGGGGT	C	TGCTCTTTTTTTTTTGGGAG	1
nad1	Sesamum schinzianum	725	242	CCA->CUA	Pro->Leu	TATGATCTTAATGAGTGGTC	C	ATGCACATCGCTCTCTCCAG	0.995
nad1	Sesamum schinzianum	734	245	UCG->UUG	Ser->Leu	AATGAGTGGTCCATGCACAT	C	GCTCTCTCCAGGAGGTTGGC	0.997
nad1	Sesamum schinzianum	740	247	UCU->UUU	Ser->Phe	TGGTCCATGCACATCGCTCT	C	TCCAGGAGGTTGGCCGCCTA	0.999
nad1	Sesamum schinzianum	743	248	CCA->CUA	Pro->Leu	TCCATGCACATCGCTCTCTC	C	AGGAGGTTGGCCGCCTATCC	0.999
nad1	Sesamum schinzianum	755	252	CCG->CUG	Pro->Leu	GCTCTCTCCAGGAGGTTGGC	C	GCCTATCCTAGATCTTCCCA	0.995
nad1	Sesamum schinzianum	779	260	UCC->UUC	Ser->Phe	TATCCTAGATCTTCCCATTT	C	CAAGAAGATCCCCGGCTCGA	0.999
nad1	Sesamum schinzianum	823	275	CUC->UUC	Leu->Phe	GGTTTAGTATCAAGGTGATT	C	TCTTTCTCTTTCTATATATA	0.98
nad1	Sesamum schinzianum	898	300	CGG->UGG	Arg->Trp	ATCAATTAATGGGACTTGGC	C	GGAAAGTGTTCTTGCCTCTA	0.999
nad1	Sesamum schinzianum	928	310	CGG->UGG	Arg->Trp	TCTTGCCTCTATCATTAGCT	C	GGGTAGTCGTCGTTTCTGGT	0.999
nad2	Sesamum schinzianum	243	81	UUC->UUU	Phe->Phe	TGCGCCTAAAATCTCTATTT	C	TGCTAATATTTCACGTGTTT	1
nad2	Sesamum schinzianum	255	85	UUC->UUU	Phe->Phe	CTCTATTTCTGCTAATATTT	C	ACGTGTTTCTATTTATGGTT	0.986
nad2	Sesamum schinzianum	264	88	UUC->UUU	Phe->Phe	TGCTAATATTTCACGTGTTT	C	TATTTATGGTTCTTATGGAG	0.999
nad2	Sesamum schinzianum	383	128	UCA->UUA	Ser->Leu	AAGTAAAAAGACTTCTAGCT	C	ATAGTTCAATTGGACATGTA	0.995
nad2	Sesamum schinzianum	413	138	UCG->UUG	Ser->Leu	TTGGACATGTAGGTTATATT	C	GTACTGGTTTCTCATGTGGA	1
nad2	Sesamum schinzianum	417	139	UAC->UAU	Tyr->Tyr	ACATGTAGGTTATATTCGTA	C	TGGTTTCTCATGTGGAACCA	0.997
nad2	Sesamum schinzianum	483	161	AUC->AUU	Ile->Ile	TGGTATCTTTATTTATGCAT	C	AATGACGATAGATGCATTCG	0.999
nad2	Sesamum schinzianum	513	171	UUC->UUU	Phe->Phe	AGATGCATTCGCCATAGTTT	C	AGCATTACGGCAAACCCGTG	0.997
nad2	Sesamum schinzianum	701	234	CCC->CUC	Pro->Ser	GTGGGGCTTACTTCCTAGCC	C	CAGTGGGAGTAGTGACTAGC	0.995
nad2	Sesamum schinzianum	731	244	UCG->UUG	Ser->Leu	TAGTGACTAGCGTTATAGGT	C	GTTTTTATTATATACGCTTA	1
nad2	Sesamum schinzianum	753	251	AGC->AGU	Ser->Ser	TTTTTATTATATACGCTTAG	C	GAAAAGAATGTTTTTTGATA	1
nad2	Sesamum schinzianum	855	285	UUC->UUU	Phe->Phe	GACTTCCTCTTTCATTACTT	C	ATTCTTTCCATATCCCTCTC	0.964
nad2	Sesamum schinzianum	863	288	UCC->UUU	Ser->Phe	CTTTCATTACTTCATTCTTT	C	CATATCCCTCTCCTTTGTTC	0.976
nad2	Sesamum schinzianum	864	288			TTTCATTACTTCATTCTTTC	C	ATATCCCTCTCCTTTGTTCT	0.991
nad2	Sesamum schinzianum	871	291	CUC->UUC	Leu->Phe	ACTTCATTCTTTCCATATCC	C	TCTCCTTTGTTCTCAGTTAC	0.976
nad2	Sesamum schinzianum	912	304	UUC->UUU	Phe->Phe	TCATCAAATGGCACTCAGTT	C	ATATCTTTAANNNNNNNNNN	0.997
nad3	Sesamum schinzianum	44	15	UCG->UUG	Ser->Leu	GATCTATTTAGTGATCAGTT	C	GCTAGTTTCTTTGATCCCAC	1
nad3	Sesamum schinzianum	61	21	CCA->UUA	Pro->Leu	GTTCGCTAGTTTCTTTGATC	C	CACTCGGTGTTCCTTTTCCA	0.925
nad3	Sesamum schinzianum	62	21			TTCGCTAGTTTCTTTGATCC	C	ACTCGGTGTTCCTTTTCCAT	0.999
nad3	Sesamum schinzianum	80	27	CCA->CUA	Pro->Leu	CCCACTCGGTGTTCCTTTTC	C	ATTTTCTTCCAATAGTTCGA	0.997
nad3	Sesamum schinzianum	146	49	UCC->UUC	Ser->Phe	CGAATGTGGTTTCGATCCTT	C	CGGTGATGCCAGAAGTCGTT	1
nad3	Sesamum schinzianum	208	70	CCU->UUU	Pro->Phe	TTTCAATTTTATTTATTATT	C	CTGATCCGGAAGTAACCTTT	0.996
nad3	Sesamum schinzianum	209	70			TTCAATTTTATTTATTATTC	C	TGATCCGGAAGTAACCTTTT	0.988
nad3	Sesamum schinzianum	215	72	CCG->CUG	Pro->Leu	TTTATTTATTATTCCTGATC	C	GGAAGTAACCTTTTCCTTTC	0.992
nad3	Sesamum schinzianum	230	77	UCC->UUC	Ser->Phe	TGATCCGGAAGTAACCTTTT	C	CTTTCCTTGGGCAGTACCTC	0.999
nad3	Sesamum schinzianum	247	83	CCU->UCU	Pro->Ser	TTTCCTTTCCTTGGGCAGTA	C	CTCCCAACAAGATTGATCCC	0.991
nad3	Sesamum schinzianum	251	84	CCC->CUC	Pro->Ser	CTTTCCTTGGGCAGTACCTC	C	CAACAAGATTGATCCCTTTG	0.981
nad3	Sesamum schinzianum	266	89	CCC->CUC	Pro->Ser	ACCTCCCAACAAGATTGATC	C	CTTTGGATCTTGGTCCATGA	0.999
nad3	Sesamum schinzianum	275	92	UCU->UUU	Ser->Phe	CAAGATTGATCCCTTTGGAT	C	TTGGTCCATGATGGCCTTTT	0.992
nad3	Sesamum schinzianum	317	106	UCU->UUU	Ser->Phe	ATTGATTTTGACGATTGGAT	C	TCTCTATGAATGGAAAAGGG	1
nad3	Sesamum schinzianum	349	117	CGG->UGG	Arg->Trp	GGAAAAGGGGTGCTTTGGAT	C	GGGAGTAANNNNNNNNNNNN	1
nad4	Sesamum schinzianum	65	22	ACU->AUU	Thr->Ile	TCCCGTGCTAGGAAGCATTA	C	TCCTCTTTTCATTCCAAATT	0.997
nad4	Sesamum schinzianum	68	23	CCU->CUU	Pro->Leu	CGTGCTAGGAAGCATTACTC	C	TCTTTTCATTCCAAATTCAA	0.999
nad4	Sesamum schinzianum	98	33	CCG->CUG	Pro->Leu	TCCAAATTCAAGAATACGGC	C	GATACGATTGATTGGTCTGT	0.989
nad4	Sesamum schinzianum	145	49	CCC->UCC	Pro->Ser	CTCTTATTACTTTTTTGTAT	C	CCCCTGTTCTTCGGATACAA	1
nad4	Sesamum schinzianum	149	50	CCU->CUU	Pro->Leu	TATTACTTTTTTGTATCCCC	C	TGTTCTTCGGATACAATTCG	0.997
nad4	Sesamum schinzianum	157	53	CGG->UGG	Arg->Trp	TTTTGTATCCCCCTGTTCTT	C	GGATACAATTCGATCCTTCT	0.992
nad4	Sesamum schinzianum	188	63	UCU->UUU	Ser->Phe	CGATCCTTCTACGGCCAAAT	C	TCAATTTGTGGAAAGCCTTC	0.998
nad4	Sesamum schinzianum	353	118	ACA->AUA	Thr->Ile	TTATGGGAAAGAGTATATTA	C	AGCATCTCTAATTCGTGAAT	0.999
nad4	Sesamum schinzianum	359	120	UCU->UUU	Ser->Phe	GAAAGAGTATATTACAGCAT	C	TCTAATTCGTGAATTTCTAA	0.996
nad4	Sesamum schinzianum	367	123	CGU->UGU	Arg->Cys	ATATTACAGCATCTCTAATT	C	GTGAATTTCTAATGATCGCC	0.995
nad4	Sesamum schinzianum	407	136	CCU->CUU	Pro->Leu	CGTGTTCTGCATGCTGGATC	C	TCTACTATTCTATGTTTTTC	0.999
nad4	Sesamum schinzianum	427	143	CCC->UUC	Pro->Phe	CTCTACTATTCTATGTTTTT	C	CCGAAAGTGTGCCAATCCCT	0.996
nad4	Sesamum schinzianum	428	143			TCTACTATTCTATGTTTTTC	C	CGAAAGTGTGCCAATCCCTA	0.996
nad4	Sesamum schinzianum	440	147	CCA->CUA	Pro->Leu	TGTTTTTCCCGAAAGTGTGC	C	AATCCCTATGTTCATTATTA	0.975
nad4	Sesamum schinzianum	599	200	UCA->UUA	Ser->Leu	AACCACCGATTTACAAATTT	C	ATTAACCACAGAATTTAGTG	0.998
nad4	Sesamum schinzianum	650	217	UCU->UUU	Ser->Phe	AATCTTTCTATGGATTGCTT	C	TTTCGCCTCTTTCGCCGTCA	0.999
nad4	Sesamum schinzianum	758	253	CCU->CUU	Pro->Leu	CGTCATCTTGGCAGGAATTC	C	TTTAAAATTGGGAACCTACG	0.999
nad4	Sesamum schinzianum	827	276	UCC->UUC	Ser->Phe	TCCCGAAGCGACACTTTGTT	C	CACTCCTTTCATTTATACTC	0.995
nad4	Sesamum schinzianum	847	283	CCA->UUA	Pro->Leu	CCACTCCTTTCATTTATACT	C	CAAGCGCGATTGCTATAATA	0.979
nad4	Sesamum schinzianum	848	283			CACTCCTTTCATTTATACTC	C	AAGCGCGATTGCTATAATAT	1
nad4	Sesamum schinzianum	878	293	UCG->UUG	Ser->Leu	TGCTATAATATATACTTCCT	C	GACCACTTTAAGACAGATCG	1
nad4	Sesamum schinzianum	968	323	CCG->CUG	Pro->Leu	GACTATTGGTATGTTTAGTC	C	GAACATACAGGGAATTGGAG	1
nad4	Sesamum schinzianum	997	333	CUA->UUA	Leu->Leu	AGGGAATTGGAGGTAGCATT	C	TACCGATGTCAAGTCATGGA	0.989
nad4	Sesamum schinzianum	1001	334	CCG->CUG	Pro->Leu	AATTGGAGGTAGCATTCTAC	C	GATGTCAAGTCATGGACTGG	1
nad4	Sesamum schinzianum	1007	336	UCA->UUA	Ser->Leu	AGGTAGCATTCTACCGATGT	C	AAGTCATGGACTGGTTTCTT	0.999
nad4	Sesamum schinzianum	1092	364	UAC->UAU	Tyr->Tyr	ACTCGACTTGTTAGATATTA	C	GGAGGTTCAGTGAGCACCAT	0.906
nad4	Sesamum schinzianum	1100	367	UCA->UUA	Ser->Leu	TGTTAGATATTACGGAGGTT	C	AGTGAGCACCATGCCGAATC	0.999
nad4	Sesamum schinzianum	1120	374	CUC->UUC	Leu->Phe	CAGTGAGCACCATGCCGAAT	C	TCCCTACCATTTTCTTCTCT	0.995
nad4	Sesamum schinzianum	1123	375	CCU->UCU	Pro->Ser	TGAGCACCATGCCGAATCTC	C	CTACCATTTTCTTCTCTTCC	1
nad4	Sesamum schinzianum	1139	380	UCU->UUU	Ser->Phe	TCTCCCTACCATTTTCTTCT	C	TTCCACTTTGGCCAATATGA	0.996
nad4	Sesamum schinzianum	1142	381	UCC->UUC	Ser->Phe	CCCTACCATTTTCTTCTCTT	C	CACTTTGGCCAATATGAGTT	0.992
nad4	Sesamum schinzianum	1163	388	UCA->UUA	Ser->Leu	CACTTTGGCCAATATGAGTT	C	ACCTGGTACTAGCAGTTTTA	1
nad4	Sesamum schinzianum	1298	433	GCG->GUG	Ala->Val	CCTTTGGCTATATAATCGTG	C	GGTTTCTGGGAATTTAAAAC	0.992
nad4	Sesamum schinzianum	1346	449	CCA->CUA	Pro->Leu	CCTCCATAAATTCTCCGATC	C	AAATGGCAGAGAAGTTTCCA	0.995
nad4	Sesamum schinzianum	1364	455	UCC->UUC	Ser->Phe	TCCAAATGGCAGAGAAGTTT	C	CATATTTATACCTTTTCTTG	0.999
nad4	Sesamum schinzianum	1408	470	CAC->UAC	His->Tyr	GAGTTGTTTGGATGGGTGTT	C	ACCCCAAAGTGTTCCCGGAC	0.999
nad4	Sesamum schinzianum	1424	475	CCG->CUG	Pro->Leu	TGTTCACCCCAAAGTGTTCC	C	GGACTGCATGCATACATCCG	0.998
nad4L	Sesamum schinzianum	2	1	ACG->AUG	Thr->Met	NNNNNNNNNNNNNNNNNNNA	C	GGATCCTATTAAATATTTTA	0.961
nad4L	Sesamum schinzianum	41	14	UCU->UUU	Ser->Phe	TACATTTTCTATGATCATCT	C	TATTTCAGGTATTCGGGGAA	0.997
nad4L	Sesamum schinzianum	47	16	UCA->UUA	Ser->Leu	TTCTATGATCATCTCTATTT	C	AGGTATTCGGGGAATCCTCC	0.998
nad4L	Sesamum schinzianum	55	19	CGG->UGG	Arg->Trp	TCATCTCTATTTCAGGTATT	C	GGGGAATCCTCCTTAATAGA	0.992
nad4L	Sesamum schinzianum	86	29	CCU->CUU	Pro->Leu	CCTTAATAGACGAAATATTC	C	TATTATGTCAATGCCAATTG	0.982
nad4L	Sesamum schinzianum	95	32	UCA->UUA	Ser->Leu	ACGAAATATTCCTATTATGT	C	AATGCCAATTGAATCAATGT	1
nad4L	Sesamum schinzianum	100	34	CCA->UCA	Pro->Ser	ATATTCCTATTATGTCAATG	C	CAATTGAATCAATGTTATTA	1
nad4L	Sesamum schinzianum	110	37	UCA->UUA	Ser->Leu	TATGTCAATGCCAATTGAAT	C	AATGTTATTAGCTGTGAATT	0.999
nad4L	Sesamum schinzianum	131	44	UCG->UUG	Ser->Leu	AATGTTATTAGCTGTGAATT	C	GAACTTTTTGGTATTTTCCG	1
nad4L	Sesamum schinzianum	158	53	UCG->UUG	Ser->Leu	TTTGGTATTTTCCGTTTCTT	C	GGATGATATGATGGGTCAAT	1
nad4L	Sesamum schinzianum	179	60	UCA->UUA	Ser->Leu	GGATGATATGATGGGTCAAT	C	ATTTGCTTCATTGGTTTCAA	1
nad4L	Sesamum schinzianum	188	63	UCA->UUA	Ser->Leu	GATGGGTCAATCATTTGCTT	C	ATTGGTTTCAACGGTGGCAG	1
nad4L	Sesamum schinzianum	197	66	UCA->UUA	Ser->Leu	ATCATTTGCTTCATTGGTTT	C	AACGGTGGCAGCTGCGGAAT	0.998
nad4L	Sesamum schinzianum	281	94	UCU->UUU	Ser->Phe	AGGGACTATTGCTGTAGAAT	C	TATTAATAGCATTCAAGGTT	0.999
nad5	Sesamum schinzianum	44	15	CCC->CUC	Pro->Ser	CAATTTTTGGGCCAATTCCC	C	CTTCGTACTACCAAAAAATG	0.999
nad5	Sesamum schinzianum	104	35	ACC->AUC	Thr->Ile	GTTTGCTGCTCCAACCATTA	C	CAAACTAATACCTATTCCGT	0.995
nad5	Sesamum schinzianum	122	41	CCG->CUG	Pro->Leu	TACCAAACTAATACCTATTC	C	GTTTAGTACTTCAGGTGCTT	1
nad5	Sesamum schinzianum	134	45	UCA->UUA	Ser->Leu	ACCTATTCCGTTTAGTACTT	C	AGGTGCTTCTGTTGCGTATA	0.998
nad5	Sesamum schinzianum	143	48	UCU->UUU	Ser->Phe	GTTTAGTACTTCAGGTGCTT	C	TGTTGCGTATAATGTAAATT	0.976
nad5	Sesamum schinzianum	164	55	UCC->UUC	Ser->Phe	TGTTGCGTATAATGTAAATT	C	CGTAGCGGATCAATTCCAAC	0.999
nad5	Sesamum schinzianum	449	150	UCA->UUA	Ser->Leu	CTTTGCAATGTTACTTGGTT	C	AACTCTATTTGTGACCTTTT	0.998
nad5	Sesamum schinzianum	470	157	UCU->UUU	Ser->Phe	AACTCTATTTGTGACCTTTT	C	TCGTATGTGGGACTCTCTAT	0.999
nad5	Sesamum schinzianum	472	158	CGU->UGU	Arg->Cys	CTCTATTTGTGACCTTTTCT	C	GTATGTGGGACTCTCTATCT	0.999
nad5	Sesamum schinzianum	512	171	UCG->UUG	Ser->Leu	TTCTTGGGTAGATAATCGAT	C	GTCTTTCATTTGGATAGTGA	0.991
nad6	Sesamum schinzianum	26	9	CCU->CUU	Pro->Leu	ACTTTCTGTTTTGTCGAGCC	C	TGCTTTGGTCTCTGGTTTGA	0.999
nad6	Sesamum schinzianum	88	30	CCC->UUC	Pro->Phe	CGGTACATTCCGTTTTGTTT	C	CCATCCCAGTCTTTCGCAAT	0.989
nad6	Sesamum schinzianum	89	30			GGTACATTCCGTTTTGTTTC	C	CATCCCAGTCTTTCGCAATA	0.999
nad6	Sesamum schinzianum	95	32	CCA->CUA	Pro->Leu	TTCCGTTTTGTTTCCCATCC	C	AGTCTTTCGCAATACTTCCG	0.999
nad6	Sesamum schinzianum	103	35	CGC->UGC	Arg->Cys	TGTTTCCCATCCCAGTCTTT	C	GCAATACTTCCGGTTTACTT	0.997
nad6	Sesamum schinzianum	161	54	CCA->CUA	Pro->Leu	CTTTTTCGCAATGATCTTCC	C	AGTAGTTCATATAGGAGCTA	0.999
nad6	Sesamum schinzianum	169	57	CAU->UAU	His->Tyr	CAATGATCTTCCCAGTAGTT	C	ATATAGGAGCTATAGCCGTT	1
nad6	Sesamum schinzianum	191	64	UCA->UUA	Ser->Leu	TATAGGAGCTATAGCCGTTT	C	ATTCCTATTCGTTGTTATGA	0.999
nad6	Sesamum schinzianum	463	155	CCU->UCU	Pro->Ser	ATTTCGTCTGGTTTTTGGTT	C	CTAGTCTTATTTTATTAGTA	0.996
nad6	Sesamum schinzianum	569	190	UCU->UUU	Ser->Phe	CCGACGAAATGCTATTGATT	C	TAGGAGGACTATAATGAGGA	1
nad7	Sesamum schinzianum	45	15	UUC->UUU	Phe->Phe	AAAAATTTCACTTTGAATTT	C	GGACCTCAACATCCTGCTGC	0.994
nad7	Sesamum schinzianum	77	26	UCA->UUA	Ser->Leu	TCCTGCTGCTCATGGTGTTT	C	ACGATTAGTATTGGAAATGA	0.999
nad7	Sesamum schinzianum	137	46	UCA->UUA	Ser->Leu	TGCGGAACCACATATTGGAT	C	ACTCCATAGGGGGACTGAGA	0.999
nad7	Sesamum schinzianum	200	67	UCU->UUU	Ser->Phe	TCTTCAAGCTTTACCTTATT	C	TGATCGTTCAGACTATGTTT	0.995
nad7	Sesamum schinzianum	209	70	UCA->UUA	Ser->Leu	TTTACCTTATTCTGATCGTT	C	AGACTATGTTTCTATGATGG	0.999
nad7	Sesamum schinzianum	244	82	CAU->UAU	His->Tyr	TGATGGCCCAAGAACACGCT	C	ATTCTTCAGCCGTAGAGAGA	0.999
nad7	Sesamum schinzianum	251	84	UCA->UUA	Ser->Leu	CCAAGAACACGCTCATTCTT	C	AGCCGTAGAGAGACTTTTGA	0.993
nad7	Sesamum schinzianum	316	106	CGU->UGU	Arg->Cys	AATATATACGAGTGTTATTC	C	GTGAAATAACTCGAATTTCA	0.997
nad7	Sesamum schinzianum	335	112	UCA->UUA	Ser->Leu	CCGTGAAATAACTCGAATTT	C	AAATCATTCACTTGCTTTAA	0.999
nad7	Sesamum schinzianum	344	115	UCA->UUA	Ser->Leu	AACTCGAATTTCAAATCATT	C	ACTTGCTTTAACTACTCATG	0.999
nad7	Sesamum schinzianum	383	128	UCA->UUA	Ser->Leu	TGCTATGGATGTGGGAGCAT	C	AACTCCGTTCCTGTGGGCTT	1
nad7	Sesamum schinzianum	578	193	UCA->UUA	Ser->Leu	CGACGAATTAGAAGAGATGT	C	AACCGGCAACCGTATCTGGA	1
nad7	Sesamum schinzianum	724	242	CAU->UAU	His->Tyr	GAGCAGCACCTTACGATGTT	C	ATGACCAATTGGATCCTGAC	1
nad7	Sesamum schinzianum	739	247	CCU->UUU	Pro->Phe	ATGTTCATGACCAATTGGAT	C	CTGACGTACCAGTAGGTACC	0.999
nad7	Sesamum schinzianum	740	247			TGTTCATGACCAATTGGATC	C	TGACGTACCAGTAGGTACCA	0.999
nad7	Sesamum schinzianum	769	257	CGC->UGC	Arg->Cys	CAGTAGGTACCAGAGGAGAT	C	GCTATGATCGTTACTGTATT	1
nad7	Sesamum schinzianum	926	309	UCA->UUA	Ser->Leu	GAAACTATCCATGGAATCCT	C	AATTCACCATTTCGAACCTT	0.999
nad7	Sesamum schinzianum	944	315	CCU->CUU	Pro->Leu	CTCAATTCACCATTTCGAAC	C	TTATACAGAAGGTTTTTCCG	0.999
nad7	Sesamum schinzianum	1050	350	CCC->CCU	Pro->Pro	AGTAATGGAAGCAATCGTCC	C	TACCGTCGTAAAATAAGAGC	0.966
nad7	Sesamum schinzianum	1057	353	CGU->UGU	Arg->Cys	GAAGCAATCGTCCCTACCGT	C	GTAAAATAAGAGCACCTGGT	0.997
nad7	Sesamum schinzianum	1088	363	UCA->UUA	Ser->Leu	AGCACCTGGTTTTGCCCATT	C	ACAAGGACTCGATTCTATGT	0.998
nad7	Sesamum schinzianum	1103	368	UCU->UUU	Ser->Phe	CCATTCACAAGGACTCGATT	C	TATGTCCAAACATCACATGC	0.999
nad7	Sesamum schinzianum	1124	375	CCA->CUA	Pro->Leu	TATGTCCAAACATCACATGC	C	AGCAGATGTGGTCACCATCA	1
nad7	Sesamum schinzianum	1137	379	GUC->GUU	Val->Val	CACATGCCAGCAGATGTGGT	C	ACCATCATAGGTACTCAAGA	0.941
nad7	Sesamum schinzianum	1166	389	UCU->UUU	Ser->Phe	AGGTACTCAAGATATTGTGT	C	TGGAGAGGTGGATAGATAGN	1
nad9	Sesamum schinzianum	92	31	UCU->UUU	Ser->Phe	ATCGGAACATGGGAATAGAT	C	TGATACCAATACGGACTACC	0.996
nad9	Sesamum schinzianum	113	38	CCA->CUA	Pro->Leu	TGATACCAATACGGACTACC	C	ATTTCAATTGTTGTGCTTTC	1
nad9	Sesamum schinzianum	167	56	UCG->UUG	Ser->Leu	CTATACAAGGGTTCAAGTTT	C	GATCGATATTTGCGGAGTTG	0.998
nad9	Sesamum schinzianum	298	100	CCG->UCG	Pro->Ser	ACGAAGTAACACGAATATCT	C	CGGTAGTAAGTCCATTTCCA	0.998
nad9	Sesamum schinzianum	311	104	CCA->CUA	Pro->Leu	AATATCTCCGGTAGTAAGTC	C	ATTTCCATCAGCCGGCCGGT	0.999
nad9	Sesamum schinzianum	328	110	CGG->UGG	Arg->Trp	GTCCATTTCCATCAGCCGGC	C	GGTGGGAGCGAGAAGTTTGG	1
nad9	Sesamum schinzianum	368	123	UCC->UUC	Ser->Phe	GGATATGTTTGGTGTTTCTT	C	CATCAATCATCCGGATCTAC	1
nad9	Sesamum schinzianum	398	133	UCA->UUA	Ser->Leu	TCCGGATCTACGCCGTATAT	C	AACAGATTATGGTTTCGAGG	0.998
nad9	Sesamum schinzianum	439	147	CUU->UUU	Leu->Phe	GTCATCCATTACGAAAAGAC	C	TTCCTCTGAGTGGATATGTG	0.998
rpl10	Sesamum schinzianum	101	34	UCA->UUA	Ser->Leu	CTCATTCCATTCCAGTGGCT	C	AACCAGTAACCAATGGCGAA	0.989
rpl10	Sesamum schinzianum	134	45	CCA->CUA	Pro->Leu	ATGGCGAAAACTAAAAAATC	C	ATGGTTTCCCGGTAGAACCC	0.966
rpl16	Sesamum schinzianum	102	34	GGC->GGU	Gly->Gly	CTTGGTTTTGGAAGATATGG	C	ACTAAAAGTTGTAGAGCAGG	0.977
rpl16	Sesamum schinzianum	104	35	ACU->AUU	Thr->Ile	TGGTTTTGGAAGATATGGCA	C	TAAAAGTTGTAGAGCAGGTC	1
rpl16	Sesamum schinzianum	232	78	CUC->UUC	Leu->Phe	GTAAGATATGGGTAAGAGTT	C	TCGCGGATATCCCTATTACC	0.984
rpl16	Sesamum schinzianum	321	107	UCC->UCU	Ser->Ser	GGTTGGATTGCTCGTGTGTC	C	ACGGGACAAATCCTATTTGA	0.913
rpl16	Sesamum schinzianum	407	136	UCG->UUG	Ser->Leu	AGCGGCGCATAAACTATGTT	C	GTCAACCAAGTTTGTTCAGT	0.998
rpl2	Sesamum schinzianum	68	23	UCA->UUA	Ser->Leu	GTCTGCTGGTAGGAATTCTT	C	AGGACGTATTACTCTTTTTC	0.964
rpl2	Sesamum schinzianum	206	69	CCA->CUA	Pro->Leu	TCGTTCTTCTCGAATCGCTC	C	AGTACGATGGAAAGGGGGGG	0.916
rpl5	Sesamum schinzianum	35	12	UCA->UUA	Ser->Leu	TTTTCATTACGAAGATGTAT	C	ACGTCAGGATCCGTTGCTCA	0.99
rpl5	Sesamum schinzianum	47	16	CCG->CUG	Pro->Leu	AGATGTATCACGTCAGGATC	C	GTTGCTCAAACTGAATCACG	0.998
rpl5	Sesamum schinzianum	64	22	CAC->UAC	His->Tyr	ATCCGTTGCTCAAACTGAAT	C	ACGCCAACGTTATGGAAGTT	0.946
rpl5	Sesamum schinzianum	160	54	CCG->UCG	Pro->Ser	GAAAATTGGCTATGGAGATT	C	CGTGCGGTCAGAAATTAATA	0.969
rpl5	Sesamum schinzianum	509	170	CCA->CUA	Pro->Leu	CACACAAGATGAGACTTTAC	C	ACCGTGGAGCGGCTTTTTGC	0.994
rpl5	Sesamum schinzianum	512	171	CCG->CUG	Pro->Leu	ACAAGATGAGACTTTACCAC	C	GTGGAGCGGCTTTTTGCAAA	0.999
rps10	Sesamum schinzianum	238	80	CGG->UGG	Arg->Trp	AATTGCGCAAGAAGTTCTTT	C	GGTTAAAACGCCAGCGTATA	1
rps10	Sesamum schinzianum	302	101	UCG->UUG	Ser->Leu	ATTTTCTTGCAAGACCCGTT	C	GGATAAGGGAAAACTCCAGA	0.998
rps10	Sesamum schinzianum	331	111	CGA->UGA	Arg->End	GAAAACTCCAGAGATTGCTT	C	GANNNNNNNNNNNNNNNNNN	0.911
rps12	Sesamum schinzianum	104	35	CCG->CUG	Pro->Leu	CCAGAAGGAAGGAGTATGCC	C	GCGTGTTTCAACGAGAACAC	1
rps12	Sesamum schinzianum	196	66	CAC->UAC	His->Tyr	ATAAACATGATATATTTGCT	C	ACATTCCAGGCGAAGGTCAT	0.99
rps12	Sesamum schinzianum	221	74	UCG->UUG	Ser->Leu	TCCAGGCGAAGGTCATAATT	C	GCAGGAACATTCTAAGGTCT	0.998
rps12	Sesamum schinzianum	284	95	UCC->UUC	Ser->Phe	AGATTTGCCAGGTGTGAAAT	C	CCATTGTATTCGAGGAGTAA	0.999
rps13	Sesamum schinzianum	56	19	UCA->UUA	Ser->Leu	TAAACAAGTAAGAATTGCCT	C	AACAAAAATTTATGGAATTG	0.985
rps13	Sesamum schinzianum	100	34	CGU->UGU	Arg->Cys	TTAAAAAAGCCATTCAGGTT	C	GTTATCGATTAGGTATCAGT	0.997
rps13	Sesamum schinzianum	287	96	UCG->UUG	Ser->Leu	AATTCGTCATCAAGATGGGT	C	GCCCTTACGCGGTCAACGAA	0.997
rps14	Sesamum schinzianum	194	65	UCC->UUC	Ser->Phe	AGTAAGAAACCGATGTATTT	C	CACGGGTCGCCCTCGTTCCG	0.982
rps14	Sesamum schinzianum	271	91	CCU->UCU	Pro->Ser	GTGGATTAGCATCTCGAGGT	C	CTTTGATGGGCATAAAGAAA	0.968
rps3	Sesamum schinzianum	69	23	UUC->UUU	Phe->Phe	AGTTCAGATTCAAGTTGGTT	C	AGTGATTATTATTATGGGAA	0.977
rps3	Sesamum schinzianum	92	31	UCA->UUA	Ser->Leu	TGATTATTATTATGGGAAAT	C	AGTCTATCAAGATCTCAATC	0.994
rps3	Sesamum schinzianum	512	171	UCA->UUA	Ser->Leu	AAAGAAGAATCTTTCTAAAT	C	ACTTCGAGTCAGCGGGGCCT	0.9
rps3	Sesamum schinzianum	713	238	UCG->UUG	Ser->Leu	GCGCTCTTCCTTGAATTATT	C	GGTCATGCAATACTTATTGA	0.989
rps3	Sesamum schinzianum	890	297	UCG->UUG	Ser->Leu	CGCTTTTTTTGTAGAAAGCT	C	GACCAGCGAGAAAAAGTGTT	0.972
rps3	Sesamum schinzianum	1031	344	CCA->CUA	Pro->Leu	CGGTGCTACCTTTTTTTTTC	C	AAGGGATGGGGTTGGGGTGT	0.992
rps3	Sesamum schinzianum	1364	455	CCG->CUG	Pro->Leu	TGTTTATCAAAGTGCTTCTC	C	GATTGCTCAAGACATCTCTT	1
rps3	Sesamum schinzianum	1502	501	UCA->UUA	Ser->Leu	TATATGTTGTTCAGGTCGAT	C	AGAAGGTGCAGAAATAGCTA	1
rps3	Sesamum schinzianum	1555	519	CGU->UGU	Arg->Cys	GAAAGTATGGAAAAACATCT	C	GTAATGTATTTAACCAGAAA	0.997
rps3	Sesamum schinzianum	1588	530	CCU->UCU	Pro->Ser	ACCAGAAAATCGATTATGCT	C	CTGCGGAAGTATCTACTCGT	0.992
rps4	Sesamum schinzianum	176	59	UCA->UUA	Ser->Leu	TCTTAACAGTTACATTCAAT	C	ACAAACTACACGAAAGTTGT	0.999
rps4	Sesamum schinzianum	205	69	CAU->UAU	His->Tyr	CACGAAAGTTGTCCCTTTTT	C	ATGGAGATTTACCCATCACA	0.924
rps4	Sesamum schinzianum	275	92	CCA->CUA	Pro->Leu	TATCCCCTTTCTACTCAATC	C	AGAAACAAGATCGGACGTTA	0.982
rps4	Sesamum schinzianum	287	96	UCG->UUG	Ser->Leu	ACTCAATCCAGAAACAAGAT	C	GGACGTTATTCCGGTTCGTC	0.997
rps4	Sesamum schinzianum	299	100	CCG->CUG	Pro->Leu	AACAAGATCGGACGTTATTC	C	GGTTCGTCTCCATTTTCGTG	0.999
rps4	Sesamum schinzianum	316	106	CGU->UGU	Arg->Cys	TTCCGGTTCGTCTCCATTTT	C	GTGAAACTATTCCTCAAGCA	0.984
rps4	Sesamum schinzianum	344	115	CCG->CUG	Pro->Leu	TATTCCTCAAGCAAGGCAGC	C	GATAAGTCATCGAAGGGTTT	0.999
rps4	Sesamum schinzianum	491	164	UCA->UUA	Ser->Leu	ATCTTTCTATATCGAAATAT	C	AGTTGAAAAATTCATAGGAA	0.994
rps4	Sesamum schinzianum	932	311	UCG->UUG	Ser->Leu	AGAACTACCTACTCATTATT	C	GGAGGTGAATCATAGAACAC	0.995
rps4	Sesamum schinzianum	943	315	CAU->UAU	His->Tyr	CTCATTATTCGGAGGTGAAT	C	ATAGAACACCAAAAGCTGTG	0.991
rps4	Sesamum schinzianum	953	318	CCA->CUA	Pro->Leu	GGAGGTGAATCATAGAACAC	C	AAAAGCTGTGGTATCTTATG	1
rps4	Sesamum schinzianum	968	323	UCU->UUU	Ser->Phe	AACACCAAAAGCTGTGGTAT	C	TTATGGACCTAACATAGGTC	0.999
rps4	Sesamum schinzianum	1019	340	CCA->CUA	Pro->Leu	CGACATAAGATTGAAAGATC	C	AAACCTTCTTCTTCGGAGCG	0.993
rps4	Sesamum schinzianum	1033	345	CGG->UGG	Arg->Trp	AAGATCCAAACCTTCTTCTT	C	GGAGCGGAAACGAACGTGGC	0.996
sdh3	Sesamum schinzianum	67	23	CCA->UCA	Pro->Ser	CACAGCTTACTTCGACGTTT	C	CAATTTCCCATAGAATCTCC	0.991
sdh3	Sesamum schinzianum	74	25	UCC->UUC	Ser->Phe	TACTTCGACGTTTCCAATTT	C	CCATAGAATCTCCGGAGCTT	0.988
sdh4	Sesamum schinzianum	29	10	UCG->UUG	Ser->Leu	GGCATTTTGTAGACGTGGTT	C	GGTTATTCCCATTTGTCTCT	1
sdh4	Sesamum schinzianum	39	13	CCC->CCU	Pro->Pro	AGACGTGGTTCGGTTATTCC	C	ATTTGTCTCTATCTATTGGT	1
sdh4	Sesamum schinzianum	122	41	ACC->AUC	Thr->Ile	AAGCTCGAAGACAAAGAGAA	C	CGGGCTTTTCCAAAGAATTA	0.973
sdh4	Sesamum schinzianum	155	52	CCA->CUA	Pro->Leu	AAGAATTACTGCAGCTTTCC	C	ACTCCCTTTGATTATCATAT	0.993
sdh4	Sesamum schinzianum	203	68	CCA->CUA	Pro->Leu	AGTCTCTTCCACTTTCCTAC	C	AAATCTCTCTCTATTCTGGC	0.957
sdh4	Sesamum schinzianum	259	87	CAU->UAU	His->Tyr	TCGAAGAGATTATGGCGGAT	C	ATGTTCACCAAGAAATGACT	0.989
sdh4	Sesamum schinzianum	353	118	UCU->UUU	Ser->Phe	TGTTTTCTTGTCTCTCGTTT	C	TTTTCTGAACAAATCGAAGA	0.946
