# Supplementary material for: Comparative mitochondrial genomics of cultivated Sesamum indicum and its wild relative Sesamum schinzianum provides insights into structural features and organellar evolution
Source: Front Plant Sci. 2026 Jun 10;17:1858359. doi: 10.3389/fpls.2026.1858359 (PMC13290937; doi:10.3389/fpls.2026.1858359)
Supplement: Supplementary file 10 [file Table8.xlsx]

## Sheet: Sheet1
Table S8 The identificationmitochondrial plastid DNA sequences (MTPTs) in Sesamum indicum and Sesamum schinzianum mitogenomes.
	Fragments	% identity	Aligned length (bp)	Plastome		Mitogenome		evalue	bit score	contained genes
				Start	End	Start	End
Sesamum indicum	mtpt1	99.828	8122	51752	59862	655765	647644	0	14910	trnV-UAC; trnM-CAU; atpE; atpB; rbcL; accD
	mtpt2	98.861	5706	20555	26254	63291	68956	0	10135	rpoC2-fra; rpoC1; rpoB-fra
	mtpt3	99.492	5119	42799	47917	224729	219636	0	9286	ycf3; trnS-GGA; rps4; trnT-UGU
	mtpt4	99.885	4359	117214	121572	97195	92837	0	8022	psaC; ndhE; ndhG; ndhI; ndhA-fra
	mtpt5	96.949	3441	138795	142216	525014	521623	0	5710	ndhB-fra; prs7; rps12-fra
	mtpt6	96.949	3441	96303	99724	521623	525014	0	5710	ndhB-fra; prs7; rps12-fra
	mtpt7	99.608	3064	39109	42172	293172	290120	0	5581	psaB-fra; psaA-fra
	mtpt8	98.893	2891	17140	20030	448081	450946	0	5138	rpoC2-fra
	mtpt9	95.095	2671	30414	33038	58165	55551	0	4113	psbM-fra; trnD-GUC; trnY-GUA; trnE-UUC; trnT-GGU
	mtpt10	99.884	1725	87955	89679	214804	213080	0	3175	ycf2-fra
	mtpt11	99.884	1725	148840	150564	213080	214804	0	3175	ycf2-fra
	mtpt12	97.451	1569	10988	12551	526915	528467	0	2656	atpA-fra; atpF-fra
	mtpt13	98.836	1461	91902	93358	212929	211475	0	2595	ycf2-fra
	mtpt14	98.836	1461	145161	146617	211475	212929	0	2595	ycf2-fra
	mtpt15	99.557	1355	34557	35910	838632	837280	0	2466	psbC-fra
	mtpt16	100	1264	104688	105951	304748	303485	0	2335	rrn23S-fra
	mtpt17	100	1264	132568	133831	303485	304748	0	2335	rrn23S-fra
	mtpt18	99.097	1218	79017	80234	164311	165522	0	2183	rpoA
	mtpt19	99.242	1056	12935	13990	528455	529509	0	1905	atpF-fra; atpH
	mtpt20	98.33	958	86353	87308	755673	754716	0	1679	rpl2-fra; rpl23; trnI-CAU
	mtpt21	98.33	958	151211	152166	754716	755673	0	1679	rpl2-fra; rpl23; trnI-CAU
	mtpt22	97.392	882	137882	138761	525884	525013	0	1491	trnV-GAC
	mtpt23	97.392	882	99758	100637	525013	525884	0	1491	trnV-GAC
	mtpt24	99.874	793	134304	135095	69739	68947	0	1458	trnA-UGC-fra; trnI-GAU-fra
	mtpt25	99.874	793	103424	104215	68947	69739	0	1458	trnI-GAU-fra; trnA-UGC-fra
	mtpt26	97.403	847	136963	137804	526711	525870	0	1434	rrn16S-fra
	mtpt27	97.403	847	100715	101556	525870	526711	0	1434	rrn16S-fra
	mtpt28	100	729	33786	34514	839451	838723	0	1347	psbD-fra
	mtpt29	97.055	781	87062	87841	215563	214795	0	1303	trnI-CAU; ycf2-fra
	mtpt30	97.055	781	150678	151457	214795	215563	0	1303	trnI-CAU; ycf2-fra
	mtpt31	99.423	520	80312	80831	165513	166032	0	944	rps11-fra; rpl36
	mtpt32	99.798	494	13984	14477	529532	530025	0	907	/
	mtpt33	95.379	541	102559	103098	256964	256428	0	856	/
	mtpt34	95.379	541	135421	135960	256428	256964	0	856	/
	mtpt35	84.682	692	65699	66368	48096	48766	0	651	psbL-fra; psbF; psbE
	mtpt36	99.167	360	766	1125	698474	698115	0	649	psbA-fra
	mtpt37	73.874	888	136722	137585	593911	593053	1.12e-81	305	rrn16S-fra
	mtpt38	73.874	888	100934	101797	593053	593911	1.12e-81	305	rrn16S-fra
	mtpt39	81.055	417	67465	67878	49253	49640	4.03e-81	303	trnW-CCA; trnP-UGG-fra
	mtpt40	82.74	365	1037	1382	314787	314433	1.87e-79	298	psbA-fra
	mtpt41	95.213	188	91627	91814	213097	212915	8.72e-78	292	ycf2-fra
	mtpt42	95.213	188	146705	146892	212915	213097	8.72e-78	292	ycf2-fra
	mtpt43	88.4	250	66073	66321	805193	804956	1.13e-76	289	psbE-fra
	mtpt44	84.266	286	107445	107728	697248	696963	2.44e-73	278	rrn4.5S
	mtpt45	84.266	286	130791	131074	696963	697248	2.44e-73	278	rrn4.5S
	mtpt46	85.874	269	10829	11092	515832	515573	3.16e-72	274	atpA-fra
	mtpt47	87.234	235	55248	55482	30235	30006	6.84e-69	263	atpB-fra
	mtpt48	91.16	181	45796	45976	678161	677985	8.91e-63	243	trnS-GGA
	mtpt49	75.381	459	10828	11280	723987	724439	2.51e-53	211	atpA-fra
	mtpt50	99.115	113	33672	33784	114	2	4.2e-51	204	psbD-fra
	mtpt51	86.01	193	46548	46740	677979	677801	2.53e-48	195	rps4-fra
	mtpt52	86.061	165	139313	139471	29976	29820	1.98e-39	165	/
	mtpt53	86.061	165	99048	99206	29820	29976	1.98e-39	165	/
	mtpt54	80.882	204	30944	31146	678657	678846	7.19e-34	147	trnD-GUC
	mtpt55	97.531	81	13	93	701599	701679	1.2e-31	139	trnH-GUG
	mtpt56	94.318	88	108904	108989	329881	329794	5.59e-30	134	trnN-GUU
	mtpt57	94.318	88	129530	129615	329794	329881	5.59e-30	134	trnN-GUU
	mtpt58	93.75	80	53292	53371	574946	575025	4.36e-26	121	trnM-CAU
	mtpt59	100	57	143197	143253	138123	138067	1.22e-21	106	ndhB-fra
	mtpt60	100	57	95266	95322	138067	138123	1.22e-21	106	ndhB-fra
	mtpt61	89.61	77	37806	37882	226638	226566	2.64e-18	95.3	psaB-fra
	mtpt62	100	42	54567	54608	698114	698073	2.66e-13	78.7	atpB-fra
	mtpt63	97.727	44	54904	54947	10069	10026	9.56e-13	76.8	atpB-fra
	mtpt64	100	41	98855	98895	94085	94045	9.56e-13	76.8	/
	mtpt65	100	41	139624	139664	94045	94085	9.56e-13	76.8	/
	mtpt66	100	41	120324	120364	524144	524184	9.56e-13	76.8	/
	mtpt67	100	41	15271	15311	530067	530107	9.56e-13	76.8	atpI-fra
	mtpt68	93.878	49	109137	109184	832652	832604	1.24e-11	73.1	/
	mtpt69	93.878	49	129335	129382	832604	832652	1.24e-11	73.1	/
	mtpt70	80	90	8610	8698	677998	678085	7.44e-09	63.9	trnS-GCU
Sesamum schinzianum	mtpt1a	99.982	5700	20520	26219	223475	229174	0	10521	rpoC2-fra; rpoC1; rpoB-fra
	mtpt2a	99.94	3338	39089	42426	474853	478190	0	6154	psaB-fra; psaA
	mtpt3a	96.949	3441	138596	142017	462182	465555	0	5694	ndhB-fra; rps7; rps12-fra
	mtpt4a	96.949	3441	96216	99637	465555	462182	0	5694	ndhB-fra; rps7; rps12-fra
	mtpt5a	99.692	2926	117072	119996	584763	587684	0	5349	psaC; ndhE; ndhG; ndhI; ndhA-fra
	mtpt6a	99.357	2953	56234	59186	116079	119026	0	5343	rbcL-fra; accD-fra
	mtpt7a	99.031	2891	17105	19995	16991	19854	0	5158	rpoC2-fra
	mtpt8a	100	2528	103337	105864	229165	231692	0	4669	trnA-UGC; rrn23S-fra
	mtpt9a	100	2528	132369	134896	231692	229165	0	4669	trnA-UGC; rrn23S-fra
	mtpt10a	97.24	2645	30384	33018	218342	215727	0	4444	psbM-fra; trnD-GUC; trnY-GUA; trnE-UUC; trnT-GGU
	mtpt11a	99.543	1969	52565	54533	40689	38721	0	3587	trnV-UAC-fra; trnM-CAU; atpE; atpB-fra
	mtpt12a	98.657	1564	10987	12550	460267	458717	0	2760	atpA-fra; atpF-fra
	mtpt13a	99.409	1354	34537	35890	340206	338861	0	2449	psbC-fra
	mtpt14a	96.275	1047	12936	13982	458729	457713	0	1690	atpF-fra; atpH
	mtpt15a	99.21	886	120545	121430	587877	588761	0	1596	ndhA-fra
	mtpt16a	99.319	881	137683	138562	461303	462183	0	1592	trnV-GAC
	mtpt17a	99.319	881	99671	100550	462183	461303	0	1592	trnV-GAC
	mtpt18a	98.229	847	136764	137605	460471	461317	0	1476	rrn16S-fra
	mtpt19a	98.229	847	100628	101469	461317	460471	0	1476	rrn16S-fra
	mtpt20a	94.746	571	13976	14533	457690	457124	0	872	/
	mtpt21a	99.167	360	768	1127	84134	83775	0	649	psbA-fra
	mtpt22a	84.357	684	65621	66290	208165	208824	0	636	psbL-fra; psbF; psbE
	mtpt23a	82.143	504	67378	67874	209310	209786	1.37e-110	401	trnW-CCA; trnP-UGG
	mtpt24a	73.874	888	100847	101710	157396	158254	1.1e-81	305	rrn16S-fra
	mtpt25a	73.874	888	136523	137386	158254	157396	1.1e-81	305	rrn16S-fra
	mtpt26a	83.149	362	1039	1381	281155	281506	3.97e-81	303	psbA-fra
	mtpt27a	88.8	250	65995	66243	307935	307698	2.39e-78	294	psbE-fra
	mtpt28a	84.615	286	130592	130875	82623	82908	5.17e-75	283	rrn4.5S
	mtpt29a	84.615	286	107358	107641	82908	82623	5.17e-75	283	rrn4.5S
	mtpt30a	98.701	154	51686	51839	40829	40676	3.11e-72	274	/
	mtpt31a	93.939	165	139114	139272	400039	400203	2.44e-63	244	/
	mtpt32a	93.939	165	98961	99119	400203	400039	2.44e-63	244	/
	mtpt33a	91.16	181	45755	45935	63476	63300	8.77e-63	243	trnS-GGA
	mtpt34a	95.775	142	150994	151134	304210	304351	2.46e-58	228	trnI-CAU
	mtpt35a	95.775	142	87099	87239	304351	304210	2.46e-58	228	trnI-CAU
	mtpt36a	75.276	453	10839	11285	181498	181052	1.15e-51	206	atpA-fra
	mtpt37a	86.01	193	46511	46703	63294	63116	2.49e-48	195	rps4-fra
	mtpt38a	87.791	172	120285	120452	587753	587919	8.96e-48	193	/
	mtpt39a	80.882	204	30914	31116	63959	64148	7.08e-34	147	trnD-GUC
	mtpt40a	97.531	81	11	91	87260	87340	1.18e-31	139	trnH-GUG
	mtpt41a	95.238	84	108825	108907	266073	266156	1.98e-29	132	trnN-GUU
	mtpt42a	95.238	84	129326	129408	266156	266073	1.98e-29	132	trnN-GUU
	mtpt43a	93.75	80	53229	53308	137506	137585	4.29e-26	121	trnM-CAU
	mtpt44a	100	47	85265	85311	347717	347763	4.35e-16	87.9	rpl2-fra
	mtpt45a	100	47	152922	152968	347763	347717	4.35e-16	87.9	rpl2-fra
	mtpt46a	100	42	54504	54545	83774	83733	2.62e-13	78.7	atpB-fra
	mtpt47a	100	41	15245	15285	457136	457096	9.41e-13	76.8	atpI-fra
	mtpt48a	100	41	120182	120222	463051	463011	9.41e-13	76.8	/
	mtpt49a	93.878	49	129131	129178	333976	334024	1.22e-11	73.1	/
	mtpt50a	93.878	49	109055	109102	334024	333976	1.22e-11	73.1	/
	mtpt51a	80	90	8629	8717	63313	63400	7.33e-09	63.9	trnS-GCU
	mtpt52a	97.059	34	92106	92139	414394	414427	3.41e-07	58.4	ycf2-fra
	mtpt53a	97.059	34	146094	146127	414427	414394	3.41e-07	58.4	ycf2-fra
	mtpt54a	100	30	62277	62306	447136	447107	1.23e-06	56.5	/
	mtpt55a	100	30	62277	62306	574756	574727	1.23e-06	56.5	/
	mtpt56b	99.654	1446	91826	93271	74608	76050	0	2639	ycf2-fra
	mtpt57b	99.654	1446	144962	146407	76050	74608	0	2639	ycf2-fra
	mtpt58b	97.99	995	90744	91738	73633	74608	0	1709	ycf2-fra
	mtpt59b	97.99	995	146495	147489	74608	73633	0	1709	ycf2-fra
	mtpt60b	100	640	50219	50858	22891	23530	0	1182	ndhK-fra
	mtpt61b	96.14	544	102469	103011	203467	204006	0	883	/
	mtpt62b	96.14	544	135222	135764	204006	203467	0	883	/
	mtpt63b	99.257	404	38694	39096	167212	166809	0	728	psaB-fra
	mtpt64b	99.556	225	41928	42152	166824	166600	2.27e-113	411	psaA-fra
	mtpt65b	86.911	191	4082	4264	215828	216016	1.15e-51	206	trnK-UUU-fra
	mtpt66b	100	57	142998	143054	91773	91829	1.2e-21	106	ndhB-fra
	mtpt67b	100	57	95179	95235	91829	91773	1.2e-21	106	ndhB-fra
	mtpt68b	98.077	52	11193	11244	93731	93680	3.36e-17	91.6	atpA-fra
Note: a Represents located in mitochondrial chromosome 1; b Represents located in mitochondrial chromosome 2.
